# Supplementary material for: Bis(acetonitrile-κN)dichlorido(η4-cyclo­octa-1,5-diene)ruthenium(II) acetonitrile monosolvate
Source: Acta Crystallogr Sect E Struct Rep Online. 2011 Jul 16;67(Pt 8):m1096. doi: 10.1107/S1600536811027723 (PMC3212168; doi:10.1107/S1600536811027723)
Supplement: Supplementary file 1 [file e-67-m1096-sup1.cif]

##############################################################################
#                                                                            #
# This CIF contains the data in a paper accepted for publication in          #
# Acta Crystallographica Section E. It conforms to the requirements of       #
# Notes for Authors for Acta Crystallographica Section E, and has been       #
# peer reviewed under the auspices of the IUCr Commission on Journals.       #
#                                                                            #
# Full details of the Crystallographic Information File format               #
# are given in the paper "The Crystallographic Information File (CIF):       #
# a New Standard Archive File for Crystallography" by S. R. Hall, F. H.      #
# Allen and I. D. Brown [Acta Cryst. (1991), A47, 655-685].                  #
#                                                                            #
# The current version of the core CIF dictionary is obtainable from          #
# ftp://ftp.iucr.org/pub/cif_core.dic.                                       #
#                                                                            #
# Software is freely available for graphical display of the structure(s)     #
# in this CIF. For information consult the CIF software page                 #
# http://www.iucr.org/resources/cif/software.                                #
#                                                                            #
# This file may be used for bona fide research purposes within the           #
# scientific community so long as proper attribution is given to the journal # 
# article from which it was obtained.                                        #
#                                                                            #
##############################################################################
data_I
_audit_creation_method     SHELXL-97
_chemical_name_systematic
;
Bis(acetonitrile-\k<i>N</i>)dichlorido(\h^4^-cycloocta-1,5-diene)ruthenium(II)
acetonitrile monosolvate
;
_chemical_formula_moiety     'C12 H18 Cl2 N2 Ru, C2 H3 N'
_chemical_formula_sum     'C14 H21 Cl2 N3 Ru1'
_chemical_formula_iupac     '[Ru Cl2 (C8 H12) (C2 H3 N)2], C2 H3 N'
_chemical_formula_weight     403.31
_symmetry_cell_setting     monoclinic
_symmetry_space_group_name_H-M     'P 21/c'
_symmetry_space_group_name_Hall     '-P 2ybc'
loop_
    _symmetry_equiv_pos_as_xyz
    'x, y, z'
    '-x, y+1/2, -z+1/2'
    '-x, -y, -z'
    'x, -y-1/2, z-1/2'
_cell_length_a     8.7033(3)
_cell_length_b     7.2434(3)
_cell_length_c     26.4178(10)
_cell_angle_alpha     90.00
_cell_angle_beta     95.9030(10)
_cell_angle_gamma     90.00
_cell_volume     1656.59(11)
_cell_formula_units_Z     4
_cell_measurement_reflns_used     9251
_cell_measurement_theta_min     2.68
_cell_measurement_theta_max     28.31
_cell_measurement_temperature     100(2)
_exptl_crystal_description     block
_exptl_crystal_colour     orange
_exptl_crystal_size_max     0.32
_exptl_crystal_size_mid     0.20
_exptl_crystal_size_min     0.13
_exptl_crystal_density_diffrn     1.617
_exptl_crystal_density_meas     ?
_exptl_crystal_density_method     'not measured'
_exptl_crystal_F_000     816
_exptl_absorpt_coefficient_mu     1.263
_exptl_absorpt_correction_type     numerical
_exptl_absorpt_process_details     '(AXScale; Bruker, 2010)'
_exptl_absorpt_correction_T_min     0.6881
_exptl_absorpt_correction_T_max     0.8531
_exptl_special_details     ?
_diffrn_ambient_temperature     100(2)
_diffrn_radiation_type     MoK\a
_diffrn_radiation_wavelength     0.71073
_diffrn_radiation_source     'fine-focus sealed tube'
_diffrn_radiation_monochromator     graphite
_diffrn_measurement_device_type     'Bruker APEXII CCD'
_diffrn_measurement_method     '\f and \w'
_diffrn_detector_area_resol_mean     ?
_diffrn_reflns_number     16175
_diffrn_reflns_av_R_equivalents     0.0303
_diffrn_reflns_av_sigmaI/netI     0.0256
_diffrn_reflns_theta_min     1.55
_diffrn_reflns_theta_max     28.31
_diffrn_reflns_theta_full     28.31
_diffrn_measured_fraction_theta_max     0.999
_diffrn_measured_fraction_theta_full     0.999
_diffrn_reflns_limit_h_min     -11
_diffrn_reflns_limit_h_max     11
_diffrn_reflns_limit_k_min     -6
_diffrn_reflns_limit_k_max     9
_diffrn_reflns_limit_l_min     -35
_diffrn_reflns_limit_l_max     35
_diffrn_standards_number     ?
_diffrn_standards_interval_count     ?
_diffrn_standards_interval_time     ?
_diffrn_standards_decay_%     ?
_refine_special_details
;
Refinement of <i>F</i>^2^ against ALL reflections. The weighted <i>R</i>-factor
<i>wR</i> and goodness of fit <i>S</i> are based on <i>F</i>^2^, conventional
<i>R</i>-factors <i>R</i> are based on <i>F</i>, with <i>F</i> set to zero for
negative <i>F</i>^2^. The threshold expression of <i>F</i>^2^ >
\s(<i>F</i>^2^) is used only for calculating <i>R</i>-factors(gt) <i>etc</i>.
and is not relevant to the choice of reflections for refinement.
<i>R</i>-factors based on <i>F</i>^2^ are statistically about twice as large
as those based on <i>F</i>, and <i>R</i>- factors based on ALL data will be
even larger. The Following Model and Quality ALERTS were generated -
(Acta-Mode) <<< Format: alert-number_ALERT_alert-type_alert-level text
912_ALERT_4_C Missing # of FCF Reflections Above STh/<i>L</i>= 0.600 5 Noted.
;
_reflns_number_total     4125
_reflns_number_gt     3806
_reflns_threshold_expression     I>2sigma(I)
_refine_ls_structure_factor_coef     Fsqd
_refine_ls_matrix_type     full
_refine_ls_R_factor_all     0.0245
_refine_ls_R_factor_gt     0.0217
_refine_ls_wR_factor_gt     0.0529
_refine_ls_wR_factor_ref     0.0542
_refine_ls_goodness_of_fit_ref     1.065
_refine_ls_restrained_S_all     1.065
_refine_ls_number_reflns     4125
_refine_ls_number_parameters     184
_refine_ls_number_restraints     0
_refine_ls_hydrogen_treatment     constr
_refine_ls_weighting_scheme     calc
_refine_ls_weighting_details
         'calc w=1/[\s^2^(Fo^2^)+(0.0202P)^2^+1.4236P] where P=(Fo^2^+2Fc^2^)/3'
_atom_sites_solution_hydrogens     geom
_atom_sites_solution_primary     direct
_atom_sites_solution_secondary     difmap
_refine_ls_shift/su_max     0.001
_refine_ls_shift/su_mean     0.000
_refine_diff_density_max     0.668
_refine_diff_density_min     -0.611
_refine_ls_extinction_method     none
_refine_ls_extinction_coef     ?
loop_
    _atom_type_symbol
    _atom_type_description
    _atom_type_scat_dispersion_real
    _atom_type_scat_dispersion_imag
    _atom_type_scat_source
    'C' 'C' 0.0033 0.0016
                         'International Tables Vol C Tables 4.2.6.8 and 6.1.1.4'
    'H' 'H' 0.0000 0.0000
                         'International Tables Vol C Tables 4.2.6.8 and 6.1.1.4'
    'N' 'N' 0.0061 0.0033
                         'International Tables Vol C Tables 4.2.6.8 and 6.1.1.4'
    'Cl' 'Cl' 0.1484 0.1585
                         'International Tables Vol C Tables 4.2.6.8 and 6.1.1.4'
    'Ru' 'Ru' -1.2594 0.8363
                         'International Tables Vol C Tables 4.2.6.8 and 6.1.1.4'
_computing_data_collection     'APEX2 (Bruker, 2010)'
_computing_cell_refinement     'SAINT (Bruker, 2010)'
_computing_data_reduction     'SAINT (Bruker, 2010)'
_computing_structure_solution     'SHELXS97 (Sheldrick, 2008)'
_computing_structure_refinement     'SHELXL97 (Sheldrick, 2008)'
_computing_molecular_graphics     'OLEX2 (Dolomanov <i>et al.</i>,2009)'
_computing_publication_material     'publCIF (Westrip, 2010)'
loop_
    _atom_site_type_symbol
    _atom_site_label
    _atom_site_fract_x
    _atom_site_fract_y
    _atom_site_fract_z
    _atom_site_U_iso_or_equiv
    _atom_site_adp_type
    _atom_site_calc_flag
    _atom_site_refinement_flags
    _atom_site_occupancy
    _atom_site_symmetry_multiplicity
    _atom_site_disorder_assembly
    _atom_site_disorder_group
    Ru Ru1 0.732203(14) 0.145839(19) 0.109901(5) 0.01058(5) Uani d . 1 1 . .
    Cl Cl1 0.77031(5) 0.38454(6) 0.048264(16) 0.01597(9) Uani d . 1 1 . .
    Cl Cl2 1.00549(5) 0.09785(6) 0.134734(15) 0.01607(9) Uani d . 1 1 . .
    N N1 0.76802(16) -0.0274(2) 0.05184(5) 0.0132(3) Uani d . 1 1 . .
    N N2 0.75889(16) 0.3467(2) 0.16432(6) 0.0145(3) Uani d . 1 1 . .
    N N3 0.2246(2) 0.6581(3) 0.20027(7) 0.0349(5) Uani d . 1 1 . .
    C C1 0.49326(19) 0.1021(3) 0.07512(7) 0.0152(3) Uani d . 1 1 . .
    H H1 0.5348 0.1237 0.0438 0.018 Uiso calc R 1 1 . .
    C C2 0.4309(2) -0.0888(3) 0.08525(7) 0.0180(4) Uani d . 1 1 . .
    H H2A 0.3862 -0.1427 0.0526 0.022 Uiso calc R 1 1 . .
    H H2B 0.3464 -0.0762 0.1074 0.022 Uiso calc R 1 1 . .
    C C3 0.5526(2) -0.2234(3) 0.11060(7) 0.0180(4) Uani d . 1 1 . .
    H H3A 0.5015 -0.3090 0.1328 0.022 Uiso calc R 1 1 . .
    H H3B 0.5947 -0.2980 0.0838 0.022 Uiso calc R 1 1 . .
    C C4 0.6854(2) -0.1285(2) 0.14209(7) 0.0157(3) Uani d . 1 1 . .
    H H4 0.7877 -0.1611 0.1361 0.019 Uiso calc R 1 1 . .
    C C5 0.6665(2) 0.0024(3) 0.17886(6) 0.0159(3) Uani d . 1 1 . .
    H H5 0.7561 0.0577 0.1961 0.019 Uiso calc R 1 1 . .
    C C6 0.5090(2) 0.0627(3) 0.19318(7) 0.0183(4) Uani d . 1 1 . .
    H H6A 0.5192 0.0962 0.2297 0.022 Uiso calc R 1 1 . .
    H H6B 0.4372 -0.0433 0.1885 0.022 Uiso calc R 1 1 . .
    C C7 0.4375(2) 0.2278(3) 0.16207(7) 0.0181(4) Uani d . 1 1 . .
    H H7A 0.3237 0.2144 0.1583 0.022 Uiso calc R 1 1 . .
    H H7B 0.4630 0.3429 0.1813 0.022 Uiso calc R 1 1 . .
    C C8 0.49209(19) 0.2461(3) 0.10961(7) 0.0153(3) Uani d . 1 1 . .
    H H8 0.5277 0.3635 0.0998 0.018 Uiso calc R 1 1 . .
    C C9 0.8070(2) -0.1171(3) 0.02039(6) 0.0145(3) Uani d . 1 1 . .
    C C10 0.8594(2) -0.2322(3) -0.01961(7) 0.0189(4) Uani d . 1 1 . .
    H H10A 0.9666 -0.2698 -0.0100 0.028 Uiso calc R 1 1 . .
    H H10B 0.8531 -0.1621 -0.0515 0.028 Uiso calc R 1 1 . .
    H H10C 0.7938 -0.3421 -0.0242 0.028 Uiso calc R 1 1 . .
    C C11 0.79305(19) 0.4484(3) 0.19626(6) 0.0150(3) Uani d . 1 1 . .
    C C12 0.8397(2) 0.5747(3) 0.23806(7) 0.0211(4) Uani d . 1 1 . .
    H H12A 0.8546 0.5054 0.2700 0.032 Uiso calc R 1 1 . .
    H H12B 0.7591 0.6680 0.2403 0.032 Uiso calc R 1 1 . .
    H H12C 0.9366 0.6355 0.2319 0.032 Uiso calc R 1 1 . .
    C C13 0.1734(2) 0.6361(3) 0.15954(8) 0.0217(4) Uani d . 1 1 . .
    C C14 0.1070(3) 0.6105(3) 0.10732(8) 0.0288(5) Uani d . 1 1 . .
    H H14A 0.0412 0.7163 0.0968 0.043 Uiso calc R 1 1 . .
    H H14B 0.0451 0.4973 0.1048 0.043 Uiso calc R 1 1 . .
    H H14C 0.1901 0.6006 0.0851 0.043 Uiso calc R 1 1 . .
loop_
    _atom_site_aniso_label
    _atom_site_aniso_U_11
    _atom_site_aniso_U_22
    _atom_site_aniso_U_33
    _atom_site_aniso_U_12
    _atom_site_aniso_U_13
    _atom_site_aniso_U_23
    Ru1 0.01023(7) 0.00908(8) 0.01235(7) -0.00028(5) 0.00080(5) -0.00063(5)
    Cl1 0.01604(19) 0.0128(2) 0.01920(19) -0.00040(15) 0.00236(15) 0.00325(16)
    Cl2 0.01206(18) 0.0203(2) 0.01555(18) 0.00113(16) -0.00022(14) 0.00109(16)
    N1 0.0121(6) 0.0121(7) 0.0151(6) -0.0007(6) 0.0004(5) 0.0006(6)
    N2 0.0123(6) 0.0142(8) 0.0171(7) -0.0003(6) 0.0020(5) 0.0001(6)
    N3 0.0387(11) 0.0370(12) 0.0282(9) 0.0033(9) -0.0009(8) 0.0035(8)
    C1 0.0102(7) 0.0168(9) 0.0185(8) -0.0008(7) 0.0004(6) 0.0010(7)
    C2 0.0173(8) 0.0149(9) 0.0219(8) -0.0046(7) 0.0021(7) -0.0027(7)
    C3 0.0211(9) 0.0113(9) 0.0223(8) -0.0023(7) 0.0058(7) -0.0005(7)
    C4 0.0176(8) 0.0112(9) 0.0189(8) -0.0008(7) 0.0049(6) 0.0039(7)
    C5 0.0163(8) 0.0147(9) 0.0170(8) -0.0016(7) 0.0034(6) 0.0032(7)
    C6 0.0181(8) 0.0191(10) 0.0186(8) -0.0017(7) 0.0056(7) -0.0023(7)
    C7 0.0141(8) 0.0170(9) 0.0237(9) -0.0012(7) 0.0044(7) -0.0043(7)
    C8 0.0101(7) 0.0124(9) 0.0233(8) -0.0008(6) 0.0011(6) -0.0007(7)
    C9 0.0134(7) 0.0136(9) 0.0163(8) -0.0010(7) 0.0002(6) 0.0028(7)
    C10 0.0226(9) 0.0182(10) 0.0168(8) 0.0030(8) 0.0059(7) -0.0013(7)
    C11 0.0140(7) 0.0157(9) 0.0156(8) 0.0005(7) 0.0029(6) 0.0032(7)
    C12 0.0258(9) 0.0201(10) 0.0172(8) -0.0038(8) 0.0018(7) -0.0045(7)
    C13 0.0192(9) 0.0161(10) 0.0304(10) 0.0005(7) 0.0059(7) -0.0002(8)
    C14 0.0274(10) 0.0304(12) 0.0281(10) -0.0060(9) 0.0001(8) -0.0094(9)
_geom_special_details
;
All e.s.d.'s (except the e.s.d. in the dihedral angle between two l.s. planes)
are estimated using the full covariance matrix. The cell e.s.d.'s are taken
into account individually in the estimation of e.s.d.'s in distances, angles
and torsion angles; correlations between e.s.d.'s in cell parameters are only
used when they are defined by crystal symmetry. An approximate (isotropic)
treatment of cell e.s.d.'s is used for estimating e.s.d.'s involving l.s.
planes.
;
loop_
    _geom_bond_atom_site_label_1
    _geom_bond_atom_site_label_2
    _geom_bond_site_symmetry_2
    _geom_bond_distance
    _geom_bond_publ_flag
    Ru1 N1 . 2.0303(15) yes
    Ru1 N2 . 2.0418(15) yes
    Ru1 C1 . 2.2082(16) yes
    Ru1 C8 . 2.2116(17) yes
    Ru1 C4 . 2.2154(17) yes
    Ru1 C5 . 2.2225(17) yes
    Ru1 Cl1 . 2.4212(4) yes
    Ru1 Cl2 . 2.4265(4) yes
    N1 C9 . 1.134(2) ?
    N2 C11 . 1.136(2) ?
    N3 C13 . 1.133(3) ?
    C1 C8 . 1.385(3) ?
    C1 C2 . 1.520(3) ?
    C1 H1 . 0.9500 ?
    C2 C3 . 1.541(3) ?
    C2 H2A . 0.9900 ?
    C2 H2B . 0.9900 ?
    C3 C4 . 1.517(2) ?
    C3 H3A . 0.9900 ?
    C3 H3B . 0.9900 ?
    C4 C5 . 1.379(3) ?
    C4 H4 . 0.9500 ?
    C5 C6 . 1.523(2) ?
    C5 H5 . 0.9500 ?
    C6 C7 . 1.545(3) ?
    C6 H6A . 0.9900 ?
    C6 H6B . 0.9900 ?
    C7 C8 . 1.517(2) ?
    C7 H7A . 0.9900 ?
    C7 H7B . 0.9900 ?
    C8 H8 . 0.9500 ?
    C9 C10 . 1.455(2) ?
    C10 H10A . 0.9800 ?
    C10 H10B . 0.9800 ?
    C10 H10C . 0.9800 ?
    C11 C12 . 1.459(3) ?
    C12 H12A . 0.9800 ?
    C12 H12B . 0.9800 ?
    C12 H12C . 0.9800 ?
    C13 C14 . 1.452(3) ?
    C14 H14A . 0.9800 ?
    C14 H14B . 0.9800 ?
    C14 H14C . 0.9800 ?
loop_
    _geom_angle_atom_site_label_1
    _geom_angle_atom_site_label_2
    _geom_angle_atom_site_label_3
    _geom_angle_site_symmetry_1
    _geom_angle_site_symmetry_3
    _geom_angle
    _geom_angle_publ_flag
    N1 Ru1 N2 . . 163.15(6) ?
    N1 Ru1 C1 . . 78.95(6) ?
    N2 Ru1 C1 . . 115.42(6) ?
    N1 Ru1 C8 . . 114.75(6) ?
    N2 Ru1 C8 . . 78.91(6) ?
    C1 Ru1 C8 . . 36.53(7) ?
    N1 Ru1 C4 . . 77.55(6) ?
    N2 Ru1 C4 . . 112.38(6) ?
    C1 Ru1 C4 . . 80.14(7) ?
    C8 Ru1 C4 . . 94.86(7) ?
    N1 Ru1 C5 . . 113.76(7) ?
    N2 Ru1 C5 . . 77.06(6) ?
    C1 Ru1 C5 . . 87.90(7) ?
    C8 Ru1 C5 . . 80.42(7) ?
    C4 Ru1 C5 . . 36.21(7) ?
    N1 Ru1 Cl1 . . 83.74(4) ?
    N2 Ru1 Cl1 . . 87.20(4) ?
    C1 Ru1 Cl1 . . 90.62(5) ?
    C8 Ru1 Cl1 . . 87.59(5) ?
    C4 Ru1 Cl1 . . 160.38(5) ?
    C5 Ru1 Cl1 . . 161.74(5) ?
    N1 Ru1 Cl2 . . 83.88(4) ?
    N2 Ru1 Cl2 . . 82.78(4) ?
    C1 Ru1 Cl2 . . 161.26(5) ?
    C8 Ru1 Cl2 . . 161.37(5) ?
    C4 Ru1 Cl2 . . 88.94(5) ?
    C5 Ru1 Cl2 . . 92.25(5) ?
    Cl1 Ru1 Cl2 . . 94.926(15) ?
    C9 N1 Ru1 . . 171.31(14) ?
    C11 N2 Ru1 . . 170.70(15) ?
    C8 C1 C2 . . 122.84(16) ?
    C8 C1 Ru1 . . 71.87(10) ?
    C2 C1 Ru1 . . 113.29(12) ?
    C8 C1 H1 . . 118.6 ?
    C2 C1 H1 . . 118.6 ?
    Ru1 C1 H1 . . 85.0 ?
    C1 C2 C3 . . 114.21(15) ?
    C1 C2 H2A . . 108.7 ?
    C3 C2 H2A . . 108.7 ?
    C1 C2 H2B . . 108.7 ?
    C3 C2 H2B . . 108.7 ?
    H2A C2 H2B . . 107.6 ?
    C4 C3 C2 . . 113.72(15) ?
    C4 C3 H3A . . 108.8 ?
    C2 C3 H3A . . 108.8 ?
    C4 C3 H3B . . 108.8 ?
    C2 C3 H3B . . 108.8 ?
    H3A C3 H3B . . 107.7 ?
    C5 C4 C3 . . 123.94(16) ?
    C5 C4 Ru1 . . 72.17(10) ?
    C3 C4 Ru1 . . 110.84(12) ?
    C5 C4 H4 . . 118.0 ?
    C3 C4 H4 . . 118.0 ?
    Ru1 C4 H4 . . 87.0 ?
    C4 C5 C6 . . 123.22(16) ?
    C4 C5 Ru1 . . 71.62(10) ?
    C6 C5 Ru1 . . 112.56(12) ?
    C4 C5 H5 . . 118.4 ?
    C6 C5 H5 . . 118.4 ?
    Ru1 C5 H5 . . 85.9 ?
    C5 C6 C7 . . 114.42(15) ?
    C5 C6 H6A . . 108.7 ?
    C7 C6 H6A . . 108.7 ?
    C5 C6 H6B . . 108.7 ?
    C7 C6 H6B . . 108.7 ?
    H6A C6 H6B . . 107.6 ?
    C8 C7 C6 . . 114.01(15) ?
    C8 C7 H7A . . 108.8 ?
    C6 C7 H7A . . 108.8 ?
    C8 C7 H7B . . 108.8 ?
    C6 C7 H7B . . 108.8 ?
    H7A C7 H7B . . 107.6 ?
    C1 C8 C7 . . 124.02(17) ?
    C1 C8 Ru1 . . 71.60(10) ?
    C7 C8 Ru1 . . 110.66(11) ?
    C1 C8 H8 . . 118.0 ?
    C7 C8 H8 . . 118.0 ?
    Ru1 C8 H8 . . 87.7 ?
    N1 C9 C10 . . 179.11(19) ?
    C9 C10 H10A . . 109.5 ?
    C9 C10 H10B . . 109.5 ?
    H10A C10 H10B . . 109.5 ?
    C9 C10 H10C . . 109.5 ?
    H10A C10 H10C . . 109.5 ?
    H10B C10 H10C . . 109.5 ?
    N2 C11 C12 . . 178.3(2) ?
    C11 C12 H12A . . 109.5 ?
    C11 C12 H12B . . 109.5 ?
    H12A C12 H12B . . 109.5 ?
    C11 C12 H12C . . 109.5 ?
    H12A C12 H12C . . 109.5 ?
    H12B C12 H12C . . 109.5 ?
    N3 C13 C14 . . 179.2(2) ?
    C13 C14 H14A . . 109.5 ?
    C13 C14 H14B . . 109.5 ?
    H14A C14 H14B . . 109.5 ?
    C13 C14 H14C . . 109.5 ?
    H14A C14 H14C . . 109.5 ?
    H14B C14 H14C . . 109.5 ?
loop_
    _geom_torsion_atom_site_label_1
    _geom_torsion_atom_site_label_2
    _geom_torsion_atom_site_label_3
    _geom_torsion_atom_site_label_4
    _geom_torsion_site_symmetry_1
    _geom_torsion_site_symmetry_2
    _geom_torsion_site_symmetry_3
    _geom_torsion_site_symmetry_4
    _geom_torsion
    _geom_torsion_publ_flag
    N1 Ru1 C1 C8 . . . . -168.61(12) ?
    N2 Ru1 C1 C8 . . . . 2.09(13) ?
    C4 Ru1 C1 C8 . . . . 112.29(12) ?
    C5 Ru1 C1 C8 . . . . 76.69(11) ?
    Cl1 Ru1 C1 C8 . . . . -85.11(10) ?
    Cl2 Ru1 C1 C8 . . . . 167.48(12) ?
    N1 Ru1 C1 C2 . . . . 72.69(13) ?
    N2 Ru1 C1 C2 . . . . -116.61(13) ?
    C8 Ru1 C1 C2 . . . . -118.70(18) ?
    C4 Ru1 C1 C2 . . . . -6.41(13) ?
    C5 Ru1 C1 C2 . . . . -42.01(13) ?
    Cl1 Ru1 C1 C2 . . . . 156.19(12) ?
    Cl2 Ru1 C1 C2 . . . . 48.8(2) ?
    C8 C1 C2 C3 . . . . -91.4(2) ?
    Ru1 C1 C2 C3 . . . . -8.64(19) ?
    C1 C2 C3 C4 . . . . 26.6(2) ?
    C2 C3 C4 C5 . . . . 50.8(2) ?
    C2 C3 C4 Ru1 . . . . -31.22(18) ?
    N1 Ru1 C4 C5 . . . . 179.21(11) ?
    N2 Ru1 C4 C5 . . . . 13.50(12) ?
    C1 Ru1 C4 C5 . . . . -100.05(11) ?
    C8 Ru1 C4 C5 . . . . -66.49(11) ?
    Cl1 Ru1 C4 C5 . . . . -162.97(11) ?
    Cl2 Ru1 C4 C5 . . . . 95.25(10) ?
    N1 Ru1 C4 C3 . . . . -60.44(12) ?
    N2 Ru1 C4 C3 . . . . 133.85(12) ?
    C1 Ru1 C4 C3 . . . . 20.30(12) ?
    C8 Ru1 C4 C3 . . . . 53.86(13) ?
    C5 Ru1 C4 C3 . . . . 120.34(17) ?
    Cl1 Ru1 C4 C3 . . . . -42.6(2) ?
    Cl2 Ru1 C4 C3 . . . . -144.41(12) ?
    C3 C4 C5 C6 . . . . 1.9(3) ?
    Ru1 C4 C5 C6 . . . . 105.41(17) ?
    C3 C4 C5 Ru1 . . . . -103.53(17) ?
    N1 Ru1 C5 C4 . . . . -0.84(12) ?
    N2 Ru1 C5 C4 . . . . -167.20(11) ?
    C1 Ru1 C5 C4 . . . . 76.11(11) ?
    C8 Ru1 C5 C4 . . . . 112.09(11) ?
    Cl1 Ru1 C5 C4 . . . . 161.71(12) ?
    Cl2 Ru1 C5 C4 . . . . -85.14(10) ?
    N1 Ru1 C5 C6 . . . . -119.99(13) ?
    N2 Ru1 C5 C6 . . . . 73.65(13) ?
    C1 Ru1 C5 C6 . . . . -43.04(13) ?
    C8 Ru1 C5 C6 . . . . -7.06(13) ?
    C4 Ru1 C5 C6 . . . . -119.15(18) ?
    Cl1 Ru1 C5 C6 . . . . 42.6(2) ?
    Cl2 Ru1 C5 C6 . . . . 155.72(12) ?
    C4 C5 C6 C7 . . . . -90.1(2) ?
    Ru1 C5 C6 C7 . . . . -7.95(19) ?
    C5 C6 C7 C8 . . . . 26.4(2) ?
    C2 C1 C8 C7 . . . . 3.5(3) ?
    Ru1 C1 C8 C7 . . . . -102.95(16) ?
    C2 C1 C8 Ru1 . . . . 106.48(16) ?
    C6 C7 C8 C1 . . . . 49.7(2) ?
    C6 C7 C8 Ru1 . . . . -31.57(18) ?
    N1 Ru1 C8 C1 . . . . 12.33(13) ?
    N2 Ru1 C8 C1 . . . . -178.08(12) ?
    C4 Ru1 C8 C1 . . . . -66.19(11) ?
    C5 Ru1 C8 C1 . . . . -99.52(12) ?
    Cl1 Ru1 C8 C1 . . . . 94.30(10) ?
    Cl2 Ru1 C8 C1 . . . . -167.41(12) ?
    N1 Ru1 C8 C7 . . . . 132.64(12) ?
    N2 Ru1 C8 C7 . . . . -57.76(13) ?
    C1 Ru1 C8 C7 . . . . 120.32(18) ?
    C4 Ru1 C8 C7 . . . . 54.12(13) ?
    C5 Ru1 C8 C7 . . . . 20.80(13) ?
    Cl1 Ru1 C8 C7 . . . . -145.38(12) ?
    Cl2 Ru1 C8 C7 . . . . -47.1(2) ?
data_global
_journal_date_recd_electronic     2011-06-14
_journal_date_accepted     2011-07-11
_journal_name_full     'Acta Crystallographica, Section E'
_journal_year     2011
_journal_volume     67
_journal_issue      8
_journal_page_first     m1096
_journal_page_last     m1096
_journal_paper_category     QM
_journal_coeditor_code     GO2018
_publ_contact_author_name     'Haleden Chiririwa'
_publ_contact_author_address
;
Department of Chemistry,
University of Johannesburg,
P O Box 524,
Auckland Park, 2006
Johannesburg
South Africa
;
_publ_contact_author_email     harrychiririwa@yahoo.com
_publ_contact_author_fax      27E306(11)
_publ_contact_author_phone      27E306(11)
_publ_section_title
;
Bis(acetonitrile-\k<i>N</i>)dichlorido(\h^4^-cycloocta-1,5-diene)ruthenium(II)
acetonitrile monosolvate
;
loop_
    _publ_author_name
    _publ_author_footnote
    _publ_author_address
    'Chiririwa, Haleden' .
;
Department of Chemistry
University of Johannesburg
PO Box 524
Auckland Park
Johannesburg 2006
South Africa
;
    'Meijboom, Reinout' .
;
Department of Chemistry
University of Johannesburg
PO Box 524
Auckland Park
Johannesburg 2006
South Africa
;
    'Owalude, Samson O.' .
;
Department of Chemistry
University of Ilorin
P M B 1515
Ilorin
Nigeria
;
    'Eke, Uche B.' .
;
Department of Chemistry
University of Ilorin
P M B 1515
Ilorin
Nigeria
;
    'Arderne, Charmaine' .
;
Department of Chemistry
University of Johannesburg
PO Box 524
Auckland Park
Johannesburg 2006
South Africa
;
