# Supplementary material for: Bis(acetonitrile-κN)dichlorido(η4-cyclo­octa-1,5-diene)ruthenium(II) acetonitrile monosolvate
Source: Acta Crystallogr Sect E Struct Rep Online. 2011 Jul 16;67(Pt 8):m1096. doi: 10.1107/S1600536811027723 (PMC3212168; doi:10.1107/S1600536811027723)
Supplement: Supplementary file 2 [file e-67-m1096-Isup2.hkl]

#
# h,k,l, Fc-squared, Fo-squared, sigma(Fo-squared) and status flag
#
data_I
_shelx_title ' mo_11cn_hc4_0m in P2(1)/c'
_shelx_refln_list_code          4
_shelx_F_calc_maximum      253.97
_exptl_crystal_F_000       816.00
_reflns_d_resolution_high  0.7493
 
loop_
 _symmetry_equiv_pos_as_xyz
 'x, y, z'
 '-x, y+1/2, -z+1/2'
 '-x, -y, -z'
 'x, -y-1/2, z-1/2'
 
_cell_length_a     8.7033
_cell_length_b     7.2434
_cell_length_c    26.4178
_cell_angle_alpha  90.000
_cell_angle_beta   95.903
_cell_angle_gamma  90.000
 
_shelx_F_squared_multiplier     1.000
 
loop_
 _refln_index_h
 _refln_index_k
 _refln_index_l
 _refln_F_squared_calc
 _refln_F_squared_meas
 _refln_F_squared_sigma
 _refln_observed_status
   1   0   0      740.66      775.07     15.04 o
   2   0   0    31888.54    32220.03    526.58 o
   3   0   0     3462.24     4171.96    110.09 o
   4   0   0    58760.80    59229.11   1789.45 o
   5   0   0       19.26        9.08      5.38 o
   6   0   0     2260.98     2006.45     42.79 o
   7   0   0     2278.24     2166.75     47.22 o
   8   0   0     6643.48     6577.03    140.39 o
   9   0   0        5.48        7.84      8.59 o
  10   0   0      107.70       80.15     13.25 o
  11   0   0     1168.65     1157.74    107.70 o
   1   1   0    25266.67    24953.08    392.55 o
   2   1   0        4.24       20.96      2.29 o
   3   1   0    29247.06    30322.05    380.68 o
   4   1   0     1182.22     1320.56     20.58 o
   5   1   0     9096.04     8727.50    112.99 o
   6   1   0      175.09      144.13      6.84 o
   7   1   0     7311.71     7541.21    101.12 o
   8   1   0      596.10      613.35     16.41 o
   9   1   0      893.38      819.72     22.57 o
  10   1   0     1198.18     1112.21     35.60 o
  11   1   0      429.17      418.84     24.87 o
   0   2   0      217.49      215.15      8.74 o
   1   2   0     1601.31     1746.53     33.31 o
   2   2   0       15.74       11.26      7.42 o
   3   2   0      249.52      342.24      9.99 o
   4   2   0       94.01       90.75      7.08 o
   5   2   0     1097.34     1124.16     24.66 o
   6   2   0     1103.89     1102.82     25.95 o
   7   2   0      722.63      663.60     23.42 o
   8   2   0        5.00        8.56      7.81 o
   9   2   0      696.65      675.95     23.80 o
  10   2   0      351.91      380.85     23.37 o
  11   2   0      196.72      219.63     19.84 o
   1   3   0    11730.64    12362.60    240.20 o
   2   3   0      267.16      257.88      8.13 o
   3   3   0     1106.32     1099.11     21.74 o
   4   3   0      974.48     1083.73     23.42 o
   5   3   0     4451.18     4361.53     74.03 o
   6   3   0      820.52      768.64     29.72 o
   7   3   0     1628.01     1667.66     42.85 o
   8   3   0       41.20       27.18     10.05 o
   9   3   0      272.25      271.67     17.57 o
  10   3   0       26.02       25.30     10.89 o
   0   4   0    33080.94    33597.73    796.03 o
   1   4   0     1452.10     1453.08     65.80 o
   2   4   0    14898.45    14878.07    290.42 o
   3   4   0      823.48      783.28     20.52 o
   4   4   0    15661.15    16105.60    245.07 o
   5   4   0        4.33       -3.02      4.93 o
   6   4   0     2541.92     2316.20     52.80 o
   7   4   0     1505.93     1486.05     40.49 o
   8   4   0     3164.04     3320.00     82.94 o
   9   4   0      452.18      472.71     28.34 o
  10   4   0        0.85        3.04     10.55 o
   1   5   0    17653.18    18538.62    313.78 o
   2   5   0        9.27       -0.50     15.29 o
   3   5   0     9338.83     9840.74    194.06 o
   4   5   0      120.29      144.51      8.47 o
   5   5   0     7256.76     7161.92    198.78 o
   6   5   0     1875.97     1887.87     53.21 o
   7   5   0     3762.65     3729.56     95.31 o
   8   5   0     1664.93     1774.28     55.13 o
   9   5   0     2252.76     2253.97     67.70 o
   0   6   0      127.34      214.09     21.47 o
   1   6   0      118.84      137.06     11.60 o
   2   6   0    11121.18    11217.04    274.44 o
   3   6   0      981.04      987.15     57.91 o
   4   6   0      608.87      637.06     48.15 o
   5   6   0     1541.45     1576.43     43.80 o
   6   6   0     3409.22     3541.43     85.62 o
   7   6   0      147.15      166.98     19.39 o
   8   6   0       68.09       93.17     16.57 o
   9   6   0     1401.52     1396.58     48.18 o
   1   7   0        1.13        1.46      8.28 o
   2   7   0       58.67       63.50     14.32 o
   3   7   0       82.13       51.41     20.82 o
   4   7   0       65.06      118.43     27.33 o
   5   7   0       28.65        3.25     20.17 o
   6   7   0      185.92      226.45     39.69 o
   7   7   0      456.07      401.88     45.23 o
   0   8   0     5680.60     5640.50    212.14 o
   1   8   0        2.48       -8.25     10.09 o
   2   8   0     2292.68     2266.43     68.88 o
   3   8   0       47.52       51.26      9.89 o
   4   8   0     1749.87     1753.06     97.61 o
   5   8   0      100.19       86.55     28.63 o
   6   8   0      372.67      397.59     53.36 o
   1   9   0     2938.79     3006.10     90.47 o
   2   9   0        1.30       11.79     11.06 o
   3   9   0     2941.23     3012.46     88.65 o
   4   9   0      361.48      419.07     52.06 o
 -11   1   1     1922.47     1871.00     51.00 o
 -10   1   1      933.47      864.27     30.90 o
  -9   1   1     1094.14     1045.98     30.56 o
  -8   1   1      101.29       86.11      8.02 o
  -7   1   1     4763.10     4743.82     72.81 o
  -6   1   1     1606.68     1733.66     27.36 o
  -5   1   1     1827.43     1784.44     25.88 o
  -4   1   1      359.42      359.57      8.18 o
  -3   1   1    10048.39    10597.50    125.20 o
  -2   1   1     1464.90     1673.70     27.56 o
  -1   1   1    10235.30    10512.34    131.47 o
   0   1   1    16948.73    16846.60    324.98 o
   1   1   1      336.63      411.37      9.42 o
   2   1   1      844.16      846.76     20.29 o
   3   1   1       22.05       40.49      2.77 o
   4   1   1    12238.27    12659.98    198.00 o
   5   1   1       24.15       34.25      3.73 o
   6   1   1      955.58     1026.07     17.84 o
   7   1   1     1134.46     1021.90     21.15 o
   8   1   1     1372.23     1359.64     31.89 o
   9   1   1      297.13      261.71     13.21 o
  10   1   1      555.74      496.63     40.01 o
  11   1   1      685.21      691.57     29.58 o
 -11   2   1      782.50      824.83     32.61 o
 -10   2   1     3298.53     3155.42     72.40 o
  -9   2   1      525.41      542.62     22.15 o
  -8   2   1    13259.99    13216.42    251.53 o
  -7   2   1      390.33      364.57     19.29 o
  -6   2   1     4857.83     4639.92     78.78 o
  -5   2   1      204.51      214.76     10.56 o
  -4   2   1    18206.34    18186.02    369.08 o
  -3   2   1       68.66       85.43      7.72 o
  -2   2   1     8072.43     7927.60    120.18 o
  -1   2   1     1155.74     1085.86     18.21 o
   0   2   1    20723.01    21459.63    358.55 o
   1   2   1     2602.21     3003.74     51.93 o
   2   2   1     3947.75     4264.56     75.11 o
   3   2   1     2273.54     2001.87     39.61 o
   4   2   1      190.62      179.39      8.95 o
   5   2   1     3673.55     3563.74     67.37 o
   6   2   1     4733.98     4845.53     81.58 o
   7   2   1     8378.15     8284.01    151.18 o
   8   2   1      314.66      279.98     16.45 o
   9   2   1     2926.26     2789.55     57.69 o
  10   2   1     3634.16     3576.99     79.72 o
  11   2   1     4619.08     4412.78     96.22 o
 -11   3   1     2597.85     2669.64    160.81 o
 -10   3   1      987.49      973.18     34.41 o
  -9   3   1     3006.64     3100.07     70.96 o
  -8   3   1      354.23      356.35     27.24 o
  -7   3   1     7417.57     7163.73    134.02 o
  -6   3   1      161.27      160.91     12.83 o
  -5   3   1     6341.86     6477.76    105.14 o
  -4   3   1     1032.17     1092.18     23.52 o
  -3   3   1     9806.90     9551.85    146.35 o
  -2   3   1     1379.47     1310.57     23.66 o
  -1   3   1     8643.61     9018.75    205.14 o
   0   3   1     3920.94     4079.77     70.60 o
   1   3   1     3483.47     3403.28    117.13 o
   2   3   1      776.52      641.05     14.83 o
   3   3   1      370.51      371.18     10.32 o
   4   3   1     3522.47     3609.37     61.13 o
   5   3   1      117.68      132.48      9.08 o
   6   3   1     3001.35     2873.33     61.06 o
   7   3   1     1467.09     1454.45     39.01 o
   8   3   1     3046.93     3047.68     60.56 o
   9   3   1     1702.28     1723.50     41.77 o
  10   3   1     1942.56     1873.87     51.22 o
 -10   4   1      743.39      788.67     31.75 o
  -9   4   1        1.93       -8.64      8.64 o
  -8   4   1       42.78       49.54     10.97 o
  -7   4   1      448.85      422.50     21.72 o
  -6   4   1     2158.35     2170.67     50.32 o
  -5   4   1      545.73      508.99     19.53 o
  -4   4   1     1212.06     1294.98     28.04 o
  -3   4   1     2881.25     3103.51     52.17 o
  -2   4   1     3918.07     4050.15    104.37 o
  -1   4   1     1000.65      989.67     20.22 o
   0   4   1      394.08      402.97     11.06 o
   1   4   1     3854.75     3987.12     82.71 o
   2   4   1     4635.64     4903.02     75.97 o
   3   4   1     3402.79     3432.80     57.26 o
   4   4   1       54.61       59.55      8.95 o
   5   4   1     1562.35     1670.86     48.00 o
   6   4   1     1685.33     1612.70     57.67 o
   7   4   1      784.85      789.02     27.77 o
   8   4   1      409.23      442.43     24.40 o
   9   4   1      784.65      855.13     28.48 o
  10   4   1        5.34       -0.10     10.09 o
  -9   5   1       84.21      109.11     19.27 o
  -8   5   1        7.68        1.75     13.39 o
  -7   5   1     1157.53     1131.52     65.93 o
  -6   5   1     1915.65     1995.76     65.19 o
  -5   5   1       18.11       21.60      9.20 o
  -4   5   1       63.72       66.82      7.61 o
  -3   5   1      910.23      918.45    108.35 o
  -2   5   1     1741.89     1744.47     67.35 o
  -1   5   1       63.99       88.71      6.82 o
   0   5   1        2.00        0.10      3.73 o
   1   5   1        2.32       -0.37      4.96 o
   2   5   1     1905.16     1881.23     56.30 o
   3   5   1      757.85      854.80     19.78 o
   4   5   1      425.88      419.20     19.13 o
   5   5   1        4.73       -7.44      8.29 o
   6   5   1      229.04      234.69     19.07 o
   7   5   1      318.29      327.49     23.77 o
   8   5   1       96.51       70.89     13.99 o
   9   5   1      467.98      544.48     33.81 o
  -9   6   1        4.71       -5.39     12.04 o
  -8   6   1     2717.30     2824.34     77.37 o
  -7   6   1       17.88       15.89     12.51 o
  -6   6   1     2942.33     3024.97     75.26 o
  -5   6   1      505.22      518.40     22.04 o
  -4   6   1     2735.83     2700.52    121.04 o
  -3   6   1       10.17        3.25     13.67 o
  -2   6   1     2112.93     2283.78     73.56 o
  -1   6   1     1069.25     1100.14     36.13 o
   0   6   1     1648.35     1697.34     50.38 o
   1   6   1        6.61       19.52      5.25 o
   2   6   1        4.44       -5.21     12.36 o
   3   6   1      908.53      942.90     56.61 o
   4   6   1      148.67      137.30     26.68 o
   5   6   1      767.61      828.31     28.85 o
   6   6   1      649.32      627.64     28.43 o
   7   6   1     2001.85     2024.32     71.76 o
   8   6   1      243.43      267.25     23.80 o
   9   6   1      977.16     1041.26     42.73 o
  -7   7   1     1223.11     1233.95     89.80 o
  -6   7   1       68.88       49.46     24.08 o
  -5   7   1     3087.28     3152.12    145.76 o
  -4   7   1      323.53      393.04     44.90 o
  -3   7   1     4528.82     4504.15    119.42 o
  -2   7   1     2932.88     2889.51     81.16 o
  -1   7   1     4602.60     4731.34    125.09 o
   0   7   1      970.76      988.21     35.88 o
   1   7   1     3189.96     3230.63     89.30 o
   2   7   1     5157.52     5251.85    136.60 o
   3   7   1       98.87       99.56     24.73 o
   4   7   1     2347.08     2429.81    117.13 o
   5   7   1      173.47      150.97     33.19 o
   6   7   1     2752.87     2554.75    130.15 o
   7   7   1      138.92      120.73     17.49 o
  -6   8   1     3400.58     3353.20    162.68 o
  -5   8   1      100.08      141.86     32.54 o
  -4   8   1      909.62      885.64     63.77 o
  -3   8   1      983.68      987.58     36.35 o
  -2   8   1     2565.67     2504.69     75.16 o
  -1   8   1      905.74      880.40     35.75 o
   0   8   1      307.64      356.28     24.08 o
   1   8   1     4135.14     4110.44    113.22 o
   2   8   1     1632.60     1733.30     55.96 o
   3   8   1     1303.87     1309.04     69.63 o
   4   8   1        0.71       -0.65     18.22 o
   5   8   1     3290.05     3451.46    161.38 o
   6   8   1       87.44       41.65     26.68 o
  -4   9   1      204.34      197.17     37.74 o
  -3   9   1      172.52      178.56     17.83 o
  -2   9   1     1142.04     1122.33     44.25 o
  -1   9   1       52.35       58.84     14.44 o
   0   9   1       49.02       36.74     12.65 o
   1   9   1       85.37       87.46     15.37 o
   2   9   1     1561.51     1641.19     56.43 o
   3   9   1      105.59       80.04     27.98 o
   4   9   1      321.67      346.19     47.50 o
 -11   0   2      429.22      418.46     29.07 o
 -10   0   2     1122.66     1074.62     37.39 o
  -9   0   2     1270.71     1268.26     55.52 o
  -8   0   2       23.62        6.54      8.65 o
  -7   0   2     4909.91     5013.17    115.65 o
  -6   0   2        3.07        9.96      6.03 o
  -5   0   2    11481.91    11226.88    232.49 o
  -4   0   2      388.19      513.40     32.97 o
  -3   0   2    42988.39    43477.60    906.17 o
  -2   0   2      267.29      270.90      9.46 o
  -1   0   2    46456.84    46542.93   2214.42 o
   0   0   2     2473.62     2386.66     76.80 o
   1   0   2    51034.54    48867.70   1063.67 o
   2   0   2    12071.14    11846.61    278.24 o
   3   0   2    56682.20    57229.29   1306.21 o
   4   0   2     7727.77     8186.79    172.63 o
   5   0   2    11499.22    10732.88    267.09 o
   6   0   2     6716.67     6290.56    115.15 o
   7   0   2     5973.76     6481.12    118.70 o
   8   0   2     2342.25     2413.83     84.12 o
   9   0   2     1315.12     1255.71     40.16 o
  10   0   2     2397.43     2377.44     63.91 o
  11   0   2     1025.74      938.06     41.89 o
 -11   1   2      627.95      649.55     29.11 o
 -10   1   2       65.20       67.80     12.21 o
  -9   1   2      859.21      839.80     27.30 o
  -8   1   2     6217.85     6141.98    109.63 o
  -7   1   2      650.21      533.16     15.29 o
  -6   1   2     2581.82     2535.85     44.52 o
  -5   1   2        3.88       14.89      3.27 o
  -4   1   2    28802.04    29965.71    371.75 o
  -3   1   2      547.04      501.74      9.37 o
  -2   1   2    11372.56    10950.33    148.75 o
  -1   1   2       28.86       21.59      2.06 o
   0   1   2    29121.11    29290.10    365.22 o
   1   1   2      371.22      359.94      9.39 o
   2   1   2     1245.42     1208.68     23.31 o
   3   1   2     2641.36     2722.28     39.03 o
   4   1   2    17386.69    17900.87    210.46 o
   5   1   2     3440.07     3454.67     42.88 o
   6   1   2     1296.09     1292.23     20.02 o
   7   1   2     3414.85     3264.70     45.49 o
   8   1   2     4861.62     4813.31     70.12 o
   9   1   2     1491.53     1418.00     31.97 o
  10   1   2      133.17      110.40     13.92 o
  11   1   2     1668.92     1607.99     52.41 o
 -11   2   2       33.78       42.69     12.95 o
 -10   2   2      286.49      296.63     20.88 o
  -9   2   2      350.13      367.42     38.70 o
  -8   2   2      553.19      591.48     23.74 o
  -7   2   2      715.46      737.18     22.03 o
  -6   2   2     2114.03     2069.84     50.27 o
  -5   2   2     1667.34     1738.12     37.39 o
  -4   2   2     1201.31     1182.48     31.51 o
  -3   2   2        2.27        2.59      3.08 o
  -2   2   2      538.41      551.40     12.00 o
  -1   2   2       50.73       64.99      2.47 o
   0   2   2     1062.40     1129.10     21.04 o
   1   2   2      130.23      106.79      5.10 o
   2   2   2        0.10       -0.64      3.73 o
   3   2   2      328.12      329.89      9.91 o
   4   2   2        0.40       -2.32      5.56 o
   5   2   2      133.80      142.55      9.06 o
   6   2   2       18.71       24.80      6.21 o
   7   2   2       76.74       86.19      9.66 o
   8   2   2      803.69      800.69     24.64 o
   9   2   2        2.98        6.09      7.83 o
  10   2   2      194.15      166.98     16.90 o
  11   2   2        0.19        2.19     11.44 o
 -11   3   2      261.29      279.46     22.35 o
 -10   3   2      197.02      216.36     18.95 o
  -9   3   2      260.92      238.69     23.39 o
  -8   3   2     3380.22     3289.59     98.62 o
  -7   3   2       48.72       29.17      9.13 o
  -6   3   2      180.11      175.27     13.46 o
  -5   3   2      560.05      546.67     20.70 o
  -4   3   2    10758.84    11360.94    174.97 o
  -3   3   2     1388.91     1319.43     25.31 o
  -2   3   2        5.76        3.37      2.98 o
  -1   3   2     4047.15     4125.40     64.03 o
   0   3   2     6045.26     6079.32    104.11 o
   1   3   2        0.45        4.90      3.96 o
   2   3   2      724.52      768.80     17.21 o
   3   3   2     2282.52     2288.01     40.79 o
   4   3   2     9588.36     9392.75    154.50 o
   5   3   2      141.60      172.52     10.27 o
   6   3   2        1.82       -8.14      8.14 o
   7   3   2     1461.60     1435.69     38.75 o
   8   3   2     1917.58     1922.16     44.83 o
   9   3   2      152.84      143.22     13.56 o
  10   3   2       22.70       36.26     11.57 o
 -10   4   2     1308.32     1371.62     42.79 o
  -9   4   2      492.45      478.40     26.46 o
  -8   4   2     1039.60     1033.03     34.00 o
  -7   4   2     1917.44     1966.91     48.49 o
  -6   4   2      323.91      321.58     18.28 o
  -5   4   2     5292.49     5196.92     98.28 o
  -4   4   2       54.62       65.97      5.92 o
  -3   4   2    11610.65    12063.70    153.86 o
  -2   4   2       42.84       19.85      7.36 o
  -1   4   2    14695.62    14702.07    249.05 o
   0   4   2     1416.86     1563.35     30.32 o
   1   4   2     7016.82     7031.19    171.27 o
   2   4   2     3395.50     3424.05     54.91 o
   3   4   2    12355.05    12818.16    194.24 o
   4   4   2     3488.26     3808.26     64.39 o
   5   4   2     5818.74     5652.74    106.19 o
   6   4   2     3560.80     3517.70     73.15 o
   7   4   2     4444.81     4494.88     91.70 o
   8   4   2     1335.69     1403.09     36.07 o
   9   4   2     1017.66      984.42     30.63 o
  10   4   2     1400.69     1389.72     43.53 o
  -9   5   2      568.97      561.37     32.39 o
  -8   5   2     1606.88     1634.83     52.36 o
  -7   5   2     1019.06      990.78     36.87 o
  -6   5   2     7542.90     7459.16    159.16 o
  -5   5   2       73.17       64.63     10.78 o
  -4   5   2     7475.10     7858.32    137.80 o
  -3   5   2      179.78      166.70      9.54 o
  -2   5   2    11120.59    11606.01    197.25 o
  -1   5   2      401.82      433.42     17.76 o
   0   5   2     6450.22     6717.47    117.53 o
   1   5   2     1212.63     1185.68     24.22 o
   2   5   2     9801.15    10063.33    265.50 o
   3   5   2     3437.53     3540.50     64.67 o
   4   5   2     4998.27     5125.62    130.79 o
   5   5   2     2616.02     2494.85     62.49 o
   6   5   2     5716.73     5855.98    156.47 o
   7   5   2     3788.09     3907.74     95.14 o
   8   5   2     2084.41     2120.48     52.90 o
   9   5   2     2186.66     2136.81     65.56 o
  -9   6   2     1318.52     1260.37     47.66 o
  -8   6   2      885.51      925.90     38.05 o
  -7   6   2     1559.95     1627.25     61.40 o
  -6   6   2     1131.75     1068.16     36.30 o
  -5   6   2     2550.89     2417.41     59.82 o
  -4   6   2      579.00      554.42     44.90 o
  -3   6   2     2314.00     2468.29     61.68 o
  -2   6   2      596.63      645.98     19.35 o
  -1   6   2     3841.73     4060.15    106.68 o
   0   6   2       29.65       35.09      8.24 o
   1   6   2     4443.99     4685.06    110.24 o
   2   6   2      417.99      402.15     33.84 o
   3   6   2     1126.56     1196.69     66.37 o
   4   6   2     1192.02     1203.84     70.28 o
   5   6   2     1703.25     1664.96     47.15 o
   6   6   2     1228.67     1225.38     68.09 o
   7   6   2      199.40      197.85     19.00 o
   8   6   2     1179.25     1257.72     38.00 o
  -8   7   2       55.15       79.39     31.89 o
  -7   7   2      334.75      336.67     45.88 o
  -6   7   2     1067.07     1062.64     74.83 o
  -5   7   2     1897.70     1779.09     96.96 o
  -4   7   2      440.20      514.72     45.55 o
  -3   7   2      245.44      243.91     26.68 o
  -2   7   2      624.43      645.46     71.25 o
  -1   7   2     1301.09     1348.39     45.18 o
   0   7   2      357.41      318.85     19.06 o
   1   7   2       96.25      111.63     13.11 o
   2   7   2      578.17      559.60     23.55 o
   3   7   2      536.17      544.01     46.20 o
   4   7   2     1603.67     1501.88     84.59 o
   5   7   2        0.98        3.90     18.22 o
   6   7   2       14.04       11.43     11.39 o
   7   7   2       36.57        9.91     11.80 o
  -6   8   2       14.51       16.92     24.08 o
  -5   8   2      402.93      454.86     54.66 o
  -4   8   2        9.96       -5.21     17.57 o
  -3   8   2      449.84      484.17     35.46 o
  -2   8   2       21.45       24.00     10.13 o
  -1   8   2     1587.04     1670.89     55.58 o
   0   8   2     1120.24     1132.97     42.56 o
   1   8   2     2202.57     2247.08     69.19 o
   2   8   2     1413.28     1494.39     50.02 o
   3   8   2     4060.02     3919.98    168.54 o
   4   8   2     1529.24     1551.33     90.45 o
   5   8   2     1131.14     1075.65     76.14 o
   6   8   2      349.34      376.77     53.36 o
  -4   9   2     2347.36     2352.38    122.34 o
  -3   9   2       20.65        9.85     23.43 o
  -2   9   2     3664.71     3738.49    107.71 o
  -1   9   2      403.03      407.16     27.32 o
   0   9   2     1938.11     2122.45     69.70 o
   1   9   2      435.12      437.96     41.00 o
   2   9   2     1920.74     2045.16     65.96 o
   3   9   2      125.52       86.55     27.33 o
   4   9   2      630.57      594.11     61.82 o
 -11   1   3       29.77       11.15     11.81 o
 -10   1   3     1519.05     1472.05     33.95 o
  -9   1   3      214.03      224.81     12.88 o
  -8   1   3     5052.63     4876.26     75.99 o
  -7   1   3       44.39       40.41      8.63 o
  -6   1   3     1079.06     1058.69     19.39 o
  -5   1   3        4.88        6.21      4.39 o
  -4   1   3     8713.14     8569.28    117.82 o
  -3   1   3      595.74      790.97     13.14 o
  -2   1   3     2820.60     3098.04     37.91 o
  -1   1   3     5289.64     5270.15     58.43 o
   0   1   3     5868.52     6072.95     76.24 o
   1   1   3    13005.13    12011.43    291.36 o
   2   1   3       46.86       29.01      2.51 o
   3   1   3    21730.12    22948.35    285.83 o
   4   1   3      720.75      678.58     11.81 o
   5   1   3     1553.64     1592.19     22.44 o
   6   1   3     1864.66     1746.26     25.18 o
   7   1   3     3643.67     3676.84     50.33 o
   8   1   3       24.08       12.56      5.86 o
   9   1   3       13.78       10.09      6.22 o
  10   1   3     1618.05     1647.88     57.20 o
  11   1   3      570.34      560.91     27.98 o
 -11   2   3     5073.42     5030.66    106.27 o
 -10   2   3      755.34      734.40     29.00 o
  -9   2   3     5393.90     5225.66    116.66 o
  -8   2   3     1657.14     1609.93     62.08 o
  -7   2   3    12005.77    11784.61    215.39 o
  -6   2   3        9.15        8.89      5.14 o
  -5   2   3    11195.63    10636.92    196.69 o
  -4   2   3     4328.83     4713.37     69.41 o
  -3   2   3    16710.66    16136.75    272.98 o
  -2   2   3      200.03      149.20      6.57 o
  -1   2   3      380.95      323.25      5.94 o
   0   2   3     5256.01     5427.79     82.44 o
   1   2   3     4354.50     4306.24     66.23 o
   2   2   3     1159.80     1130.92     24.42 o
   3   2   3       44.39       86.48      6.15 o
   4   2   3     6779.83     6575.62    162.49 o
   5   2   3      419.71      414.09     13.62 o
   6   2   3     1893.63     1963.32     35.76 o
   7   2   3      973.86      954.68     29.67 o
   8   2   3     4521.14     4398.30     80.14 o
   9   2   3     1364.17     1330.33     38.80 o
  10   2   3      656.63      628.34     28.65 o
  11   2   3     2541.82     2511.61     63.85 o
 -11   3   3       34.83       16.17     11.79 o
 -10   3   3     3362.00     3260.37     86.45 o
  -9   3   3       50.27       37.35     11.09 o
  -8   3   3     5455.47     5598.58    161.10 o
  -7   3   3        0.42       -6.22      6.22 o
  -6   3   3     9929.00    10537.29    186.94 o
  -5   3   3     1139.18     1121.62     25.55 o
  -4   3   3    12934.67    12783.48    271.37 o
  -3   3   3      417.84      401.78     11.43 o
  -2   3   3     5240.50     5270.17     73.44 o
  -1   3   3     4690.85     4755.49     73.53 o
   0   3   3     1622.80     1480.21     27.94 o
   1   3   3     4880.89     4904.39     78.98 o
   2   3   3       23.76       11.34      3.92 o
   3   3   3     8580.62     8485.26    177.95 o
   4   3   3        0.33       -2.63      4.07 o
   5   3   3     3147.54     3201.32     57.24 o
   6   3   3      578.20      585.37     21.80 o
   7   3   3     3755.84     3623.15     67.51 o
   8   3   3      992.01      959.96     28.11 o
   9   3   3      728.14      746.16     25.47 o
  10   3   3     2173.64     2099.68     55.53 o
 -10   4   3      103.79       71.72     16.36 o
  -9   4   3     1090.54     1123.68     49.22 o
  -8   4   3       80.21       95.69     13.30 o
  -7   4   3      722.74      695.33     32.97 o
  -6   4   3      678.73      666.12     23.67 o
  -5   4   3      591.47      585.22     31.37 o
  -4   4   3        2.17       -1.94      3.93 o
  -3   4   3       46.67       44.06      6.94 o
  -2   4   3     4335.70     4571.29     80.44 o
  -1   4   3      360.41      385.07     11.26 o
   0   4   3     2861.86     3052.89     55.46 o
   1   4   3      316.72      359.15     29.28 o
   2   4   3     3577.63     3570.77     57.37 o
   3   4   3      143.90      189.67     11.74 o
   4   4   3     2382.74     2457.88     58.12 o
   5   4   3      520.75      530.72     20.01 o
   6   4   3     2324.65     2343.24     60.86 o
   7   4   3      103.71      140.91     12.52 o
   8   4   3     1107.18     1085.59     43.55 o
   9   4   3      618.16      652.63     42.24 o
  10   4   3     1061.33     1062.41     41.80 o
  -9   5   3       59.02       83.23     15.85 o
  -8   5   3     2591.94     2634.16     85.58 o
  -7   5   3      127.34      132.27     16.32 o
  -6   5   3      286.47      266.75     19.89 o
  -5   5   3       91.49       71.98     11.71 o
  -4   5   3     4451.72     4484.81     94.30 o
  -3   5   3      695.87      727.67     18.16 o
  -2   5   3       42.34       66.57      8.89 o
  -1   5   3      539.60      603.92     16.31 o
   0   5   3     1140.65     1094.97     24.45 o
   1   5   3     1241.08     1271.89     28.18 o
   2   5   3       78.60       51.57     10.75 o
   3   5   3      332.17      361.72     12.29 o
   4   5   3      611.20      612.56     23.33 o
   5   5   3     2165.26     2142.88     56.25 o
   6   5   3      273.44      309.74     21.94 o
   7   5   3      102.42      128.62     13.36 o
   8   5   3      299.47      282.96     19.35 o
   9   5   3      472.64      501.15     35.79 o
  -9   6   3     1291.29     1417.48     50.85 o
  -8   6   3      679.49      714.69     33.13 o
  -7   6   3     3591.92     3632.22     89.55 o
  -6   6   3      248.97      275.17     20.37 o
  -5   6   3     4838.50     4908.19    149.02 o
  -4   6   3     2024.26     1999.03     96.96 o
  -3   6   3     2974.94     3049.30    100.21 o
  -2   6   3       68.13       77.66     10.04 o
  -1   6   3     1371.54     1377.47     52.38 o
   0   6   3     2250.74     2329.51     65.76 o
   1   6   3      740.31      781.03     22.04 o
   2   6   3      550.90      628.60     43.60 o
   3   6   3      157.69      204.33     29.93 o
   4   6   3      831.54      819.92     56.61 o
   5   6   3        5.92       -4.46      7.77 o
   6   6   3      414.94      411.87     23.88 o
   7   6   3      424.99      433.35     23.47 o
   8   6   3      888.02      880.97     31.06 o
  -8   7   3     2449.34     2458.45    135.35 o
  -7   7   3      463.81      429.67     26.18 o
  -6   7   3     3250.45     2906.15    141.86 o
  -5   7   3      295.12      270.05     39.04 o
  -4   7   3     1988.08     1991.22    100.86 o
  -3   7   3      893.40      887.01     39.04 o
  -2   7   3     4727.89     4759.16    126.49 o
  -1   7   3     2746.28     2762.01     81.02 o
   0   7   3      459.14      469.74     22.95 o
   1   7   3     3530.16     3475.48    177.97 o
   2   7   3      969.74      990.25     34.31 o
   3   7   3     4790.74     4929.26    199.12 o
   4   7   3      405.96      365.06     44.25 o
   5   7   3     5105.82     5167.42    216.04 o
   6   7   3      211.45      234.51     19.15 o
   7   7   3     2094.29     2190.34     57.40 o
  -6   8   3      609.29      689.77     62.47 o
  -5   8   3     1825.16     1664.56     96.96 o
  -4   8   3      208.82      193.27     34.49 o
  -3   8   3      121.61      130.02     14.39 o
  -2   8   3     1720.01     1733.87     60.52 o
  -1   8   3      858.58      834.15     35.09 o
   0   8   3     1997.47     1996.48     63.48 o
   1   8   3       41.64       21.57     10.93 o
   2   8   3     5662.01     5681.68    178.30 o
   3   8   3        3.91        9.76     18.87 o
   4   8   3     2243.87     2051.09    109.32 o
   5   8   3       11.74        9.76     22.12 o
   6   8   3     4292.63     4226.47    194.57 o
  -4   9   3       82.87      118.43     31.89 o
  -3   9   3     1563.07     1540.61     54.40 o
  -2   9   3        4.32      -10.23     10.23 o
  -1   9   3      801.88      769.16     50.11 o
   0   9   3      312.27      357.63     27.14 o
   1   9   3     1199.42     1192.44     46.32 o
   2   9   3        9.55        3.25     16.92 o
   3   9   3      424.23      371.57     48.80 o
   4   9   3      185.08      192.62     37.09 o
 -11   0   4     3065.82     3054.09     95.37 o
 -10   0   4       47.70       35.04     11.22 o
  -9   0   4      129.26      105.39     13.27 o
  -8   0   4     4617.94     4795.07    131.45 o
  -7   0   4     2599.35     2505.74     61.25 o
  -6   0   4      859.39      794.47     46.61 o
  -5   0   4      480.77      399.89     16.03 o
  -4   0   4    13838.17    14476.01    280.02 o
  -3   0   4       87.31       74.13      6.74 o
  -2   0   4       41.22      142.48      7.12 o
  -1   0   4     1808.05     2042.15     41.55 o
   0   0   4    64501.27    62482.79   1131.69 o
   1   0   4    19502.84    19325.48    388.70 o
   2   0   4      167.78      168.60      8.85 o
   3   0   4    42608.28    42049.71    903.55 o
   4   0   4    27198.28    26796.12    445.59 o
   5   0   4    16289.53    15978.19    270.70 o
   6   0   4     2179.45     2298.72     48.24 o
   7   0   4    16343.95    15861.78    272.45 o
   8   0   4     2334.87     2331.85     59.98 o
   9   0   4     2127.51     2072.38     72.20 o
  10   0   4        5.62       -9.35      9.35 o
  11   0   4     5732.47     5570.71    153.31 o
 -11   1   4      272.65      246.85     20.05 o
 -10   1   4     1720.73     1660.98     37.31 o
  -9   1   4     2014.91     2009.28     46.16 o
  -8   1   4      785.02      742.37     19.81 o
  -7   1   4     2421.32     2385.34     43.46 o
  -6   1   4      681.34      668.74     14.46 o
  -5   1   4     3203.19     3095.56     45.20 o
  -4   1   4       87.96      112.18      5.47 o
  -3   1   4     5964.21     5965.48     71.64 o
  -2   1   4    18343.96    18990.63    235.35 o
  -1   1   4    12626.92    12698.31    160.64 o
   0   1   4     3562.81     3857.08     43.35 o
   1   1   4    21129.39    21046.47    346.57 o
   2   1   4     2354.29     2300.41     34.14 o
   3   1   4    11074.77    11378.33    120.11 o
   4   1   4     6127.66     6122.04     71.09 o
   5   1   4      222.80      170.63      6.74 o
   6   1   4     3052.34     2954.58     38.63 o
   7   1   4     3229.27     3315.23     50.36 o
   8   1   4     5773.13     5775.02     82.16 o
   9   1   4        0.85       -1.84      7.62 o
  10   1   4     3031.32     2933.73     67.88 o
  11   1   4      421.28      442.86     47.91 o
 -11   2   4       22.11       37.66     12.56 o
 -10   2   4      288.43      294.46     35.81 o
  -9   2   4      743.70      712.05     36.21 o
  -8   2   4        2.08       -8.06      8.06 o
  -7   2   4      184.66      162.62     11.78 o
  -6   2   4     1546.40     1651.21     42.53 o
  -5   2   4      321.14      290.12     18.14 o
  -4   2   4     1139.70     1263.46     25.58 o
  -3   2   4      296.24      322.14     10.32 o
  -2   2   4     4336.16     4746.76     77.22 o
  -1   2   4     1329.81     1455.14     20.38 o
   0   2   4     3417.27     3708.16     48.01 o
   1   2   4     7040.29     7132.19     98.20 o
   2   2   4       11.79       27.79      3.35 o
   3   2   4     1765.74     1915.35     31.04 o
   4   2   4     1392.14     1526.92     34.14 o
   5   2   4      672.58      642.46     19.11 o
   6   2   4      167.15      153.48      9.46 o
   7   2   4      156.66      160.67     12.10 o
   8   2   4        1.14       -6.68      6.68 o
   9   2   4      156.23      157.89     22.76 o
  10   2   4       40.45       56.32     11.99 o
  11   2   4       99.53      131.25     16.78 o
 -11   3   4      155.63      162.66     18.47 o
 -10   3   4      217.69      215.45     21.70 o
  -9   3   4       12.77       15.83      9.79 o
  -8   3   4      164.15      149.38     14.74 o
  -7   3   4      169.92      149.86     13.74 o
  -6   3   4       59.25       36.67      8.38 o
  -5   3   4     1126.71     1281.10     28.15 o
  -4   3   4     1174.50     1323.59     27.46 o
  -3   3   4      185.35      207.18      7.94 o
  -2   3   4      908.62      951.17     15.30 o
  -1   3   4     5060.60     5661.67    109.80 o
   0   3   4      319.80      284.86      8.61 o
   1   3   4     1642.48     1799.58     30.02 o
   2   3   4     2596.03     2470.64     47.46 o
   3   3   4      225.95      212.77      8.66 o
   4   3   4       40.52       30.55      5.33 o
   5   3   4      426.54      415.31     14.53 o
   6   3   4     3242.65     3183.38     59.20 o
   7   3   4      302.59      322.73     17.21 o
   8   3   4      332.00      382.75     19.64 o
   9   3   4        7.68       -0.54      7.81 o
  10   3   4     2093.48     2109.03     55.81 o
 -10   4   4      213.97      186.36     36.26 o
  -9   4   4      223.95      226.50     19.04 o
  -8   4   4     2860.91     2893.52     66.26 o
  -7   4   4     3036.90     2869.35     64.62 o
  -6   4   4      303.84      292.87     17.36 o
  -5   4   4      111.72      143.63     11.83 o
  -4   4   4     5209.87     5439.49     81.01 o
  -3   4   4        0.70       -1.72      3.40 o
  -2   4   4     2777.01     2684.79     50.81 o
  -1   4   4    10262.21    10723.67    211.64 o
   0   4   4    11752.56    12101.27    228.89 o
   1   4   4      892.71      906.29     30.33 o
   2   4   4     6087.33     6484.85    113.13 o
   3   4   4    15021.21    15781.46    237.77 o
   4   4   4     3929.91     3971.96    102.04 o
   5   4   4     2546.81     2534.45     54.86 o
   6   4   4     1428.30     1544.02     39.64 o
   7   4   4     7059.19     7309.95    123.32 o
   8   4   4     2096.31     2107.45     47.48 o
   9   4   4     1835.80     1905.05     52.29 o
  10   4   4        0.04       -2.74     11.85 o
  -9   5   4      815.70      879.15     37.95 o
  -8   5   4      869.51      871.30     36.32 o
  -7   5   4     1856.24     1913.96     59.93 o
  -6   5   4      235.43      223.43     18.39 o
  -5   5   4     5057.06     5158.62    112.43 o
  -4   5   4      691.05      657.99     23.04 o
  -3   5   4     4205.61     4448.25     80.95 o
  -2   5   4      816.06      852.46     20.19 o
  -1   5   4     8785.10     9284.47    185.72 o
   0   5   4     6040.61     6291.70    143.05 o
   1   5   4     4934.17     5149.70     90.59 o
   2   5   4     5395.82     5306.66    138.28 o
   3   5   4     5614.13     5919.80    104.41 o
   4   5   4     5048.05     5089.46    122.85 o
   5   5   4     5152.75     5021.82    111.44 o
   6   5   4     4534.10     4793.32     93.38 o
   7   5   4     1201.85     1185.64     34.48 o
   8   5   4     2200.97     2293.93     56.21 o
   9   5   4      422.79      412.33     24.84 o
  -9   6   4     1410.58     1434.27     81.31 o
  -8   6   4      702.61      743.19     53.21 o
  -7   6   4       44.97       41.29     11.99 o
  -6   6   4     3585.47     3555.40     84.92 o
  -5   6   4      483.42      488.05     24.08 o
  -4   6   4      349.50      406.05     42.30 o
  -3   6   4      162.09      148.67     13.20 o
  -2   6   4     8025.84     7980.84    200.27 o
  -1   6   4       92.22       69.03     10.55 o
   0   6   4     1246.41     1193.47     39.04 o
   1   6   4      681.30      646.05     33.41 o
   2   6   4     9150.70     9453.11    341.63 o
   3   6   4       95.98       91.75     22.78 o
   4   6   4      467.92      457.35     27.33 o
   5   6   4     2175.87     2191.73     57.31 o
   6   6   4      743.51      778.04     24.81 o
   7   6   4      528.17      602.75     29.02 o
   8   6   4       40.01       22.34     14.37 o
  -7   7   4     1078.02     1009.33     40.49 o
  -6   7   4       30.35       33.19     20.82 o
  -5   7   4      625.11      633.81     53.36 o
  -4   7   4      885.14      832.28     57.91 o
  -3   7   4     1248.90     1215.48     42.21 o
  -2   7   4     1470.90     1474.57     49.00 o
  -1   7   4       54.81       59.55     25.70 o
   0   7   4      625.10      640.01     27.97 o
   1   7   4      267.76      259.19     18.18 o
   2   7   4      156.60      185.10     13.91 o
   3   7   4       33.81       33.19     20.17 o
   4   7   4      192.48      234.91     36.44 o
   5   7   4      364.77      414.51     50.11 o
   6   7   4        9.84       -1.24      7.26 o
   7   7   4      683.96      762.62     28.62 o
  -6   8   4        9.45       11.06     22.12 o
  -5   8   4        3.08       -7.81     18.22 o
  -4   8   4       43.77       66.37     22.78 o
  -3   8   4      220.53      220.88     19.26 o
  -2   8   4       45.64       31.90     30.26 o
  -1   8   4      546.24      520.02     27.56 o
   0   8   4     1686.14     1749.65     57.93 o
   1   8   4     1521.40     1560.96     52.90 o
   2   8   4      607.00      548.99     41.00 o
   3   8   4     1524.52     1496.02     85.90 o
   4   8   4     1862.07     1872.79    102.81 o
   5   8   4     2339.69     2563.21    132.75 o
   6   8   4      252.80      264.85     46.85 o
  -4   9   4       14.91       55.31     25.38 o
  -3   9   4     2652.99     2798.38     85.68 o
  -2   9   4       81.41       59.42     14.53 o
  -1   9   4     2358.43     2365.09    133.07 o
   0   9   4      632.76      571.93     30.74 o
   1   9   4     1892.77     1973.04     65.41 o
   2   9   4      265.04      298.20     22.14 o
   3   9   4     1593.88     1520.75     91.75 o
 -11   1   5     1939.27     1874.84     51.09 o
 -10   1   5       14.88       18.25      9.24 o
  -9   1   5      656.97      616.02     19.77 o
  -8   1   5      949.23      978.44     23.32 o
  -7   1   5     2882.10     2806.10     50.87 o
  -6   1   5      716.44      701.44     15.06 o
  -5   1   5       14.46       25.90      3.86 o
  -4   1   5     8531.56     8482.80    117.03 o
  -3   1   5     2804.92     2564.99     32.94 o
  -2   1   5     7051.66     6915.17     87.79 o
  -1   1   5     5284.18     5304.48     67.36 o
   0   1   5    14535.29    14509.56    168.78 o
   1   1   5     7133.94     7217.89     85.13 o
   2   1   5     7499.73     7714.83     91.55 o
   3   1   5       29.89       78.80      3.34 o
   4   1   5     8399.37     8171.82    106.71 o
   5   1   5       55.93       65.42      4.37 o
   6   1   5     3378.40     3548.30     45.29 o
   7   1   5     1242.95     1261.52     24.33 o
   8   1   5     1029.25      996.05     21.59 o
   9   1   5      326.47      339.59     20.63 o
  10   1   5      277.73      263.92     19.64 o
  11   1   5      355.73      381.26     24.29 o
 -11   2   5        0.03       -9.70      9.70 o
 -10   2   5     1519.37     1521.82     50.31 o
  -9   2   5     1668.79     1733.98     46.17 o
  -8   2   5     7065.84     6621.61    126.37 o
  -7   2   5     1414.21     1253.17     29.86 o
  -6   2   5     2822.04     2900.64     52.88 o
  -5   2   5    18219.42    18866.26    315.93 o
  -4   2   5     8772.21     8116.32    139.87 o
  -3   2   5    13644.94    14496.69    216.75 o
  -2   2   5     4118.81     4334.48     61.28 o
  -1   2   5    44735.60    47392.18    586.86 o
   0   2   5    12552.01    12794.59    173.29 o
   1   2   5    10927.51    11318.23    190.84 o
   2   2   5       91.87       88.67      5.41 o
   3   2   5    25031.93    24393.69    562.09 o
   4   2   5     3822.11     4143.77     68.12 o
   5   2   5     1138.21     1150.13     23.13 o
   6   2   5      103.30       88.96      7.81 o
   7   2   5     5622.97     5462.86     94.27 o
   8   2   5      177.31      158.22     12.85 o
   9   2   5        3.64       -4.09      7.76 o
  10   2   5     2157.72     2072.44     54.15 o
  11   2   5     2008.54     1880.01     61.15 o
 -11   3   5     1710.14     1787.29     51.90 o
 -10   3   5      329.70      314.04     25.55 o
  -9   3   5     2461.11     2458.70     59.90 o
  -8   3   5     1490.36     1494.02     52.60 o
  -7   3   5     4504.98     4361.48    128.68 o
  -6   3   5     2188.75     2360.19     52.31 o
  -5   3   5     5706.81     5728.14     93.36 o
  -4   3   5    11045.99    11410.40    219.57 o
  -3   3   5     8398.89     8873.12    139.15 o
  -2   3   5    12372.37    12607.64    166.56 o
  -1   3   5     8912.66     9674.17    163.92 o
   0   3   5    21328.99    22047.73    423.49 o
   1   3   5     1582.82     1571.68     24.42 o
   2   3   5     9481.48     9536.73    132.26 o
   3   3   5      106.87       97.76      5.41 o
   4   3   5     9950.84     9763.68    162.19 o
   5   3   5      145.45      160.58     10.18 o
   6   3   5     3414.20     3572.43     65.19 o
   7   3   5      445.12      472.28     24.55 o
   8   3   5     2257.88     2247.03     48.85 o
   9   3   5      936.11      941.93     29.71 o
  10   3   5     1070.41     1019.27     39.80 o
 -10   4   5     1086.16     1102.85     61.78 o
  -9   4   5       10.74       13.79      9.86 o
  -8   4   5      163.47      165.27     15.91 o
  -7   4   5      616.99      593.55     23.93 o
  -6   4   5      934.65      977.53     29.36 o
  -5   4   5       10.43       28.42      7.52 o
  -4   4   5       28.90       43.71      5.34 o
  -3   4   5     4052.60     4108.60     61.34 o
  -2   4   5      173.51      160.46      9.88 o
  -1   4   5     1136.25     1188.68     29.30 o
   0   4   5      347.17      373.26     11.63 o
   1   4   5     6466.84     6615.51    157.72 o
   2   4   5      142.53      147.05      7.51 o
   3   4   5     1157.22     1170.95     24.96 o
   4   4   5     1960.70     1954.85     37.44 o
   5   4   5     3385.28     3528.33     82.28 o
   6   4   5      481.28      514.02     18.40 o
   7   4   5      960.11      977.56     34.31 o
   8   4   5     1500.93     1573.53     48.81 o
   9   4   5     3051.98     2965.89     62.77 o
  10   4   5      217.50      229.72     23.03 o
  -9   5   5        1.86        4.13     16.47 o
  -8   5   5      694.61      720.68     33.97 o
  -7   5   5     1377.56     1472.15     46.62 o
  -6   5   5       20.49        4.26      9.07 o
  -5   5   5      386.86      370.88     20.13 o
  -4   5   5     1250.09     1224.40     34.17 o
  -3   5   5     2883.76     3028.71     78.21 o
  -2   5   5        0.21        5.22      4.34 o
  -1   5   5     1472.58     1479.68     36.31 o
   0   5   5      961.92      964.51     26.46 o
   1   5   5     1827.58     1867.26     63.73 o
   2   5   5       52.64       38.57      9.69 o
   3   5   5       32.72       27.44      8.73 o
   4   5   5        9.06        9.74      5.91 o
   5   5   5      806.53      836.84     24.23 o
   6   5   5      150.68      167.48     13.37 o
   7   5   5        1.09       -2.69      8.45 o
   8   5   5       12.00        8.64      8.94 o
   9   5   5       18.45       32.00     11.20 o
  -9   6   5      483.59      586.98     41.57 o
  -8   6   5     2072.27     2052.80     65.74 o
  -7   6   5      252.00      244.49     22.50 o
  -6   6   5     1268.65     1248.40     40.57 o
  -5   6   5     4747.28     4665.62    123.41 o
  -4   6   5     1637.00     1599.49     82.64 o
  -3   6   5     3218.92     3177.62    100.54 o
  -2   6   5     2127.17     2303.08     66.75 o
  -1   6   5     6846.43     6710.45    170.24 o
   0   6   5     2083.12     2185.40     63.17 o
   1   6   5      903.22      924.78     31.89 o
   2   6   5      119.00      143.16     24.73 o
   3   6   5     2561.17     2440.23    111.27 o
   4   6   5      293.78      293.00     15.69 o
   5   6   5      531.25      582.27     24.80 o
   6   6   5      258.23      281.37     16.02 o
   7   6   5     1077.19     1038.88     32.50 o
   8   6   5       79.24       89.67     14.31 o
  -7   7   5     1329.60     1375.64     50.76 o
  -6   7   5     1604.64     1587.77     93.70 o
  -5   7   5     2925.93     2927.62    137.30 o
  -4   7   5     1980.02     1863.68     95.66 o
  -3   7   5     1383.24     1407.14     47.36 o
  -2   7   5     3749.49     3566.64     99.44 o
  -1   7   5     1266.52     1243.14     62.80 o
   0   7   5     3833.20     3804.53    106.07 o
   1   7   5      491.77      499.54     26.68 o
   2   7   5     7075.94     7110.90    180.99 o
   3   7   5       67.66       33.84     19.52 o
   4   7   5     5032.37     4921.45    204.33 o
   5   7   5      495.60      644.22     57.26 o
   6   7   5     2941.79     2974.74     69.75 o
   7   7   5      732.48      703.85     27.70 o
  -6   8   5     1051.15     1102.98     79.39 o
  -5   8   5      342.50      266.80     41.65 o
  -4   8   5      158.08      232.96     36.44 o
  -3   8   5     4113.83     4032.35    113.11 o
  -2   8   5      903.40      885.20     37.03 o
  -1   8   5     1816.63     1779.43     59.09 o
   0   8   5       25.52       15.84     12.36 o
   1   8   5     4985.24     4835.46    131.05 o
   2   8   5      263.68      259.41     19.21 o
   3   8   5     1564.94     1555.24     88.50 o
   4   8   5      719.61      759.40     61.82 o
   5   8   5     4824.78     4760.07    209.53 o
   6   8   5      202.20      262.24     46.85 o
  -4   9   5        0.35       13.01     23.43 o
  -3   9   5       87.08      107.91     28.31 o
  -2   9   5     1512.39     1473.83     86.87 o
  -1   9   5      503.55      517.12     29.87 o
   0   9   5      512.16      486.00     28.48 o
   1   9   5       70.65       61.94     19.20 o
   2   9   5     1908.97     1879.63    105.42 o
   3   9   5      267.83      257.69     41.65 o
 -11   0   6     1681.84     1706.80     52.64 o
 -10   0   6     2264.20     2285.87     70.83 o
  -9   0   6     3829.57     3696.15    104.76 o
  -8   0   6     1751.43     1600.96     77.11 o
  -7   0   6     3730.79     3798.76     85.20 o
  -6   0   6      794.83      800.16     39.47 o
  -5   0   6     9222.09     9586.64    190.26 o
  -4   0   6      298.53      325.67     13.89 o
  -3   0   6     2103.14     1911.94     42.81 o
  -2   0   6     2039.74     2459.07     63.04 o
  -1   0   6     8092.74     7594.73    147.45 o
   0   0   6     1624.77     1530.34     54.01 o
   1   0   6        2.97        5.63      2.51 o
   2   0   6     9244.30     9285.11    157.06 o
   3   0   6     4807.37     4620.51     82.01 o
   4   0   6    11869.90    12036.63    204.78 o
   5   0   6      140.94      159.06     11.85 o
   6   0   6    21360.67    20332.66    344.02 o
   7   0   6      421.02      451.36     18.12 o
   8   0   6    10151.90     9701.18    199.60 o
   9   0   6      623.99      583.57     26.88 o
  10   0   6     6040.30     5866.60    159.54 o
  11   0   6       58.48       23.33     13.33 o
 -11   1   6     1905.68     1824.69     50.23 o
 -10   1   6       92.45      106.06     14.56 o
  -9   1   6     1325.50     1291.20     30.92 o
  -8   1   6     4689.46     4650.18     79.47 o
  -7   1   6      960.74      987.58     23.88 o
  -6   1   6     3138.72     3290.83     47.64 o
  -5   1   6      343.52      360.13      9.85 o
  -4   1   6    13078.27    12940.81    264.00 o
  -3   1   6     1796.97     1866.27     25.20 o
  -2   1   6     5394.44     5517.03     70.94 o
  -1   1   6     6692.84     6959.41     88.08 o
   0   1   6     4850.54     4992.19     59.77 o
   1   1   6     2539.28     2495.78     31.34 o
   2   1   6      749.11      824.29     12.57 o
   3   1   6     7026.96     6947.13     79.35 o
   4   1   6     3404.61     3345.65     44.27 o
   5   1   6     2637.21     2535.61     33.28 o
   6   1   6       68.18       62.11      5.10 o
   7   1   6     5399.78     5466.15    110.25 o
   8   1   6      176.48      169.17     10.85 o
   9   1   6     2299.13     2131.23     55.44 o
  10   1   6       64.89       48.23     14.09 o
  11   1   6     2949.28     2879.97     69.25 o
 -11   2   6      203.52      190.82     18.96 o
 -10   2   6       35.59       33.11     12.56 o
  -9   2   6      450.61      446.85     24.15 o
  -8   2   6       34.22       39.65     10.51 o
  -7   2   6       46.95       55.79      8.69 o
  -6   2   6      122.90      116.44     10.29 o
  -5   2   6     2139.64     2184.76     45.35 o
  -4   2   6     1069.47     1072.14     25.41 o
  -3   2   6     5149.00     5540.48     96.70 o
  -2   2   6      105.44      118.75      6.10 o
  -1   2   6    11869.56    13108.91    144.09 o
   0   2   6        4.11       34.46      5.12 o
   1   2   6     5619.12     5841.23     90.11 o
   2   2   6       60.15       83.56      5.40 o
   3   2   6      131.43      126.59      8.25 o
   4   2   6      211.19      159.49      8.07 o
   5   2   6      177.08      169.34      8.99 o
   6   2   6       15.38       15.27      5.55 o
   7   2   6      254.40      240.84     14.70 o
   8   2   6       99.64       96.30     10.80 o
   9   2   6       28.46       30.87      9.30 o
  10   2   6       81.69       80.12     13.41 o
 -11   3   6     2355.73     2215.00    139.58 o
 -10   3   6       39.08       14.71     12.35 o
  -9   3   6       65.24       55.76     14.05 o
  -8   3   6      458.82      446.60     26.49 o
  -7   3   6     2866.15     2742.44     66.22 o
  -6   3   6        0.21       -6.29      6.29 o
  -5   3   6     2278.57     2327.70     43.62 o
  -4   3   6     1611.34     1742.20     33.92 o
  -3   3   6     1466.86     1522.24     27.94 o
  -2   3   6      210.75      314.84      7.81 o
  -1   3   6     4750.65     4845.70     75.37 o
   0   3   6      859.04      847.54     27.83 o
   1   3   6      918.03     1046.86     18.07 o
   2   3   6     1080.64     1000.83     20.17 o
   3   3   6     5445.28     5396.37     78.64 o
   4   3   6       60.50       57.05      6.60 o
   5   3   6       92.66       71.42      7.80 o
   6   3   6      175.60      152.06     11.58 o
   7   3   6     6303.48     6169.40    107.06 o
   8   3   6      163.00      174.00     14.00 o
   9   3   6       68.33       67.86     11.05 o
  10   3   6        3.16       -2.80     13.34 o
 -10   4   6      736.61      726.74     35.05 o
  -9   4   6     1006.88     1006.99     39.59 o
  -8   4   6      540.09      545.37     40.20 o
  -7   4   6     2477.93     2527.40     58.41 o
  -6   4   6       78.10       86.47     11.18 o
  -5   4   6     5454.91     5602.68    104.96 o
  -4   4   6      982.61     1041.17     23.37 o
  -3   4   6     5401.27     5653.34    110.10 o
  -2   4   6       81.18      138.07      7.92 o
  -1   4   6     6473.67     7020.08    121.62 o
   0   4   6     2510.33     2468.56     55.76 o
   1   4   6      818.92      779.98     21.24 o
   2   4   6     6208.98     6366.17     90.24 o
   3   4   6     3006.37     2993.09     46.78 o
   4   4   6     4330.68     4550.74     69.12 o
   5   4   6        0.44       15.21      7.98 o
   6   4   6     7049.33     7234.81    120.23 o
   7   4   6       39.25       36.80      8.80 o
   8   4   6     2874.52     2932.05     60.44 o
   9   4   6       19.00       -0.22      9.59 o
  10   4   6     4023.95     4071.40    103.57 o
  -9   5   6      951.31      967.69     39.47 o
  -8   5   6     1662.84     1728.59     86.87 o
  -7   5   6      570.76      617.79     28.40 o
  -6   5   6     4223.95     4211.95     97.52 o
  -5   5   6        0.11       -7.22      7.22 o
  -4   5   6     5585.63     5624.53    117.83 o
  -3   5   6      778.87      790.10     25.83 o
  -2   5   6     5967.30     6313.90    111.72 o
  -1   5   6     1370.24     1497.99     46.32 o
   0   5   6     4780.63     5004.11     89.89 o
   1   5   6     3223.24     3122.66     67.69 o
   2   5   6     2833.38     3097.72     67.70 o
   3   5   6     4008.01     3999.01    125.85 o
   4   5   6      771.99      805.38     18.61 o
   5   5   6     3875.24     3868.00     76.05 o
   6   5   6      415.53      445.24     19.81 o
   7   5   6     3469.68     3721.04     78.65 o
   8   5   6       36.55       29.00     11.46 o
   9   5   6     2937.43     2952.10     81.15 o
  -9   6   6     1093.50     1134.33     44.44 o
  -8   6   6       40.45       60.50     14.34 o
  -7   6   6     2733.66     2691.13     70.95 o
  -6   6   6        7.63       -8.64      8.64 o
  -5   6   6     2699.44     2659.61    112.90 o
  -4   6   6      154.39      174.39     29.93 o
  -3   6   6     5571.96     5365.80    140.58 o
  -2   6   6      250.44      213.43     16.86 o
  -1   6   6     2429.47     2396.56     69.25 o
   0   6   6      156.09      152.34     17.24 o
   1   6   6     5781.50     5589.84    143.50 o
   2   6   6      411.97      429.45     18.16 o
   3   6   6      830.62      827.07     55.31 o
   4   6   6     1335.03     1289.34     60.95 o
   5   6   6     1499.79     1467.39     35.35 o
   6   6   6      949.85      984.06     29.16 o
   7   6   6        1.67        9.75      8.33 o
   8   6   6     1294.25     1368.34     40.30 o
  -7   7   6      151.47      164.48     17.04 o
  -6   7   6     2184.53     2230.04    117.78 o
  -5   7   6      247.51      244.02     37.09 o
  -4   7   6      180.48      203.03     32.54 o
  -3   7   6      247.31      274.44     20.22 o
  -2   7   6     3015.19     2983.28     98.59 o
  -1   7   6      774.04      728.49     32.54 o
   0   7   6      272.52      242.13     18.99 o
   1   7   6       27.60       32.02      9.75 o
   2   7   6     1988.88     2033.34     60.97 o
   3   7   6      253.64      256.39     36.44 o
   4   7   6       42.65       74.83     25.38 o
   5   7   6       36.37       38.90     10.14 o
   6   7   6      952.88      954.89     29.72 o
   7   7   6      203.94      196.90     16.65 o
  -6   8   6       44.67       90.45     31.23 o
  -5   8   6      417.07      403.45     50.11 o
  -4   8   6       95.21       82.64     24.73 o
  -3   8   6       87.79       84.83     14.32 o
  -2   8   6       18.92       25.76     12.36 o
  -1   8   6      352.93      333.43     24.54 o
   0   8   6       75.75       78.78     14.18 o
   1   8   6       13.32       -0.68     24.08 o
   2   8   6      372.05      365.32     21.76 o
   3   8   6      145.44       90.45     26.68 o
   4   8   6     1955.53     1918.34    105.42 o
   5   8   6       61.25       56.61     27.33 o
  -3   9   6      539.57      558.14     31.66 o
  -2   9   6     2198.59     2088.07     69.84 o
  -1   9   6       23.04       36.52     12.86 o
   0   9   6     1196.67     1139.89     46.16 o
   1   9   6     1859.16     1883.22    101.84 o
   2   9   6     1435.77     1473.45     52.52 o
   3   9   6      533.16      530.34     58.57 o
 -11   1   7       57.68       46.22     12.52 o
 -10   1   7       76.38       78.42     12.21 o
  -9   1   7     2323.58     2363.09     47.60 o
  -8   1   7     1021.19      971.26     24.90 o
  -7   1   7     1929.47     1898.99     37.72 o
  -6   1   7      188.54      195.04     12.51 o
  -5   1   7    13522.88    13841.66    176.19 o
  -4   1   7     3841.56     3432.88     47.56 o
  -3   1   7     1430.10     1274.91     25.81 o
  -2   1   7      809.29      884.80     14.52 o
  -1   1   7    24523.61    24672.95    330.82 o
   0   1   7     3095.58     3128.94     42.95 o
   1   1   7       13.84       15.53      2.15 o
   2   1   7      517.95      512.07     12.63 o
   3   1   7    16681.71    16278.56    219.54 o
   4   1   7        3.50        4.38      3.38 o
   5   1   7     1220.14     1265.78     24.44 o
   6   1   7     1659.31     1824.82     26.50 o
   7   1   7     6224.87     6135.78    100.12 o
   8   1   7       84.68       54.28      7.65 o
   9   1   7        1.33       -7.74      8.37 o
  10   1   7     1204.59     1134.37     36.59 o
  11   1   7      458.38      394.74     36.41 o
 -11   2   7     1565.97     1625.78     54.92 o
 -10   2   7      205.57      220.51     31.12 o
  -9   2   7     1340.88     1249.71     37.27 o
  -8   2   7     7100.25     6912.15    178.83 o
  -7   2   7     4661.24     4837.78     83.69 o
  -6   2   7     8066.98     8544.44    151.01 o
  -5   2   7     1925.50     1811.40     39.19 o
  -4   2   7    18098.36    18117.82    302.35 o
  -3   2   7     5991.74     6245.25     87.46 o
  -2   2   7    31650.38    33093.86    408.70 o
  -1   2   7     1217.85     1366.52     17.58 o
   0   2   7    41856.86    41847.13    518.43 o
   1   2   7     2082.31     2141.32     36.62 o
   2   2   7    23818.61    22905.39    591.86 o
   3   2   7      215.52      248.31     10.53 o
   4   2   7    15519.64    15623.67    216.20 o
   5   2   7       13.36       48.21      6.06 o
   6   2   7     4790.07     4784.78     91.62 o
   7   2   7       27.25       29.97      9.89 o
   8   2   7     2186.72     2049.01     49.31 o
   9   2   7      320.88      269.87     20.38 o
  10   2   7      450.75      463.14     30.06 o
 -10   3   7      716.73      706.90     33.66 o
  -9   3   7     3098.58     2999.32     69.17 o
  -8   3   7     1654.36     1691.75     51.15 o
  -7   3   7     3447.22     3418.46     72.30 o
  -6   3   7     3490.92     3489.72     95.09 o
  -5   3   7     8506.69     8877.95    139.69 o
  -4   3   7     5282.28     5177.11     83.95 o
  -3   3   7     8469.58     8415.76    165.78 o
  -2   3   7     3312.50     3641.53     52.51 o
  -1   3   7    23264.19    23269.54    385.12 o
   0   3   7     2919.41     3138.42     45.45 o
   1   3   7    18416.11    18669.40    253.75 o
   2   3   7       34.96       45.76      4.82 o
   3   3   7    13915.63    13566.63    188.93 o
   4   3   7      176.67      162.84      8.45 o
   5   3   7     5891.41     6041.75    100.18 o
   6   3   7     1489.08     1485.58     33.95 o
   7   3   7     4597.07     4540.82     81.96 o
   8   3   7      454.41      402.71     23.48 o
   9   3   7      908.78      873.27     28.53 o
  10   3   7      848.74      900.07     43.02 o
 -10   4   7       43.23       41.30     14.32 o
  -9   4   7     1691.08     1578.23     67.23 o
  -8   4   7       73.41       71.79     12.44 o
  -7   4   7      209.77      216.40     16.54 o
  -6   4   7      687.10      719.83     24.78 o
  -5   4   7     1872.65     1879.46     43.17 o
  -4   4   7      911.19      897.35     40.08 o
  -3   4   7      344.86      327.08      9.95 o
  -2   4   7     1035.80     1032.60     30.27 o
  -1   4   7      457.16      472.36     13.78 o
   0   4   7      328.49      296.51     12.30 o
   1   4   7     1109.73     1264.45     20.82 o
   2   4   7     1506.56     1561.54     30.30 o
   3   4   7     1267.71     1310.33     26.75 o
   4   4   7     1828.35     1877.14     33.18 o
   5   4   7     1570.48     1533.63     33.46 o
   6   4   7     1410.34     1513.59     34.98 o
   7   4   7      481.97      530.21     21.00 o
   8   4   7     1046.19      992.12     29.81 o
   9   4   7     1195.27     1212.00     35.06 o
  10   4   7      215.13      221.26     62.14 o
  -9   5   7     1126.90     1181.82     44.49 o
  -8   5   7        1.53       -3.09     10.72 o
  -7   5   7      401.07      392.26     25.28 o
  -6   5   7      476.94      424.99     23.70 o
  -5   5   7     2274.17     2275.86     57.59 o
  -4   5   7     2456.56     2509.75     80.96 o
  -3   5   7       97.74      120.02     32.21 o
  -2   5   7      112.31      146.70      9.29 o
  -1   5   7     5706.69     5710.72    164.56 o
   0   5   7     1150.61     1170.50     30.82 o
   1   5   7      156.38      144.17      9.79 o
   2   5   7      150.60      162.19     15.22 o
   3   5   7     4864.22     4763.47     86.84 o
   4   5   7      241.63      280.28     13.23 o
   5   5   7      258.52      243.91     17.15 o
   6   5   7        7.37       20.92      8.11 o
   7   5   7     1315.13     1245.01     52.13 o
   8   5   7     1082.78     1103.11     55.23 o
   9   5   7      175.25      205.24     18.68 o
  -9   6   7      563.66      537.70     44.19 o
  -8   6   7     1337.60     1288.84     45.31 o
  -7   6   7     1710.08     1722.61     51.90 o
  -6   6   7     1428.09     1465.98     43.92 o
  -5   6   7     1090.92     1056.97     36.65 o
  -4   6   7     4484.82     4034.51    166.59 o
  -3   6   7      210.68      240.25     18.60 o
  -2   6   7     2956.24     2943.77     83.19 o
  -1   6   7       85.14      113.89     13.34 o
   0   6   7     8362.80     8259.25    207.69 o
   1   6   7       13.74       12.67      7.46 o
   2   6   7     3592.75     3501.41     94.40 o
   3   6   7       42.42       56.10      7.80 o
   4   6   7     3335.30     3314.05     91.01 o
   5   6   7       46.99       44.01      8.15 o
   6   6   7     2798.11     2885.62     62.40 o
   7   6   7       78.23       86.55     12.14 o
   8   6   7      886.23      879.17     31.42 o
  -7   7   7     3211.89     3135.96    119.73 o
  -6   7   7     1688.43     1665.86     96.96 o
  -5   7   7     1712.56     1687.99     93.70 o
  -4   7   7     1430.11     1322.28     76.14 o
  -3   7   7     4873.88     4604.34    125.77 o
  -2   7   7      506.39      489.35     52.71 o
  -1   7   7     2577.40     2588.50     76.84 o
   0   7   7        4.24        5.74     13.34 o
   1   7   7     6852.16     6825.09    175.72 o
   2   7   7        6.17        7.59      7.57 o
   3   7   7     5277.35     5198.03    137.01 o
   4   7   7      562.84      521.23     54.01 o
   5   7   7     5264.09     5289.70    143.23 o
   6   7   7      364.70      360.15     18.14 o
   7   7   7     1785.13     1810.32     50.97 o
  -6   8   7     1927.36     1894.92    108.67 o
  -5   8   7     1315.40     1322.28     83.94 o
  -4   8   7     1894.98     1857.17     98.91 o
  -3   8   7       62.38       51.46     12.40 o
  -2   8   7     2357.79     2315.44     72.75 o
  -1   8   7      944.12      896.04     37.72 o
   0   8   7     2680.98     2688.49     81.10 o
   1   8   7      147.95      143.84     18.87 o
   2   8   7     2503.32     2537.87     75.98 o
   3   8   7      241.79      225.23     26.68 o
   4   8   7     1304.54     1400.36     87.20 o
   5   8   7      442.66      463.97     57.91 o
  -3   9   7      677.59      614.88     32.68 o
  -2   9   7      122.14      142.98     19.18 o
  -1   9   7        1.27        9.55     11.27 o
   0   9   7      406.18      368.69     28.16 o
   1   9   7      420.79      417.23     27.50 o
   2   9   7       55.78       44.26     12.89 o
   3   9   7      130.17      139.91     33.19 o
 -11   0   8     3575.75     3640.63     91.26 o
 -10   0   8     2994.19     2943.48     89.44 o
  -9   0   8      469.40      415.75     27.36 o
  -8   0   8    12307.04    12420.45    391.09 o
  -7   0   8     8855.50     8855.28    180.97 o
  -6   0   8     3738.60     3781.56     86.55 o
  -5   0   8      232.13      269.51     18.38 o
  -4   0   8     4484.08     4022.42     84.84 o
  -3   0   8     4891.75     5379.81    108.65 o
  -2   0   8       51.25       34.07      5.38 o
  -1   0   8    10319.14    10038.85    219.00 o
   0   0   8     5477.80     5031.24    122.66 o
   1   0   8     1491.60     1725.07     38.05 o
   2   0   8      505.38      580.81     15.18 o
   3   0   8     9910.81     9489.55    162.34 o
   4   0   8      254.60      202.08     10.68 o
   5   0   8     4009.91     3892.95     73.83 o
   6   0   8     3538.81     3414.48     67.65 o
   7   0   8    12745.60    12651.36    296.62 o
   8   0   8     1207.56     1217.31     38.79 o
   9   0   8     4202.33     4050.60     95.28 o
  10   0   8     2655.04     2583.72     82.05 o
 -11   1   8     1580.89     1521.43     50.94 o
 -10   1   8     2192.99     2183.13     50.46 o
  -9   1   8     5514.44     5466.94    102.85 o
  -8   1   8      809.94      752.80     21.54 o
  -7   1   8     2597.79     2546.77     52.29 o
  -6   1   8     1779.94     1808.11     29.48 o
  -5   1   8     7243.86     7299.71     96.35 o
  -4   1   8      191.95      201.81      7.06 o
  -3   1   8     3140.18     3171.57     43.67 o
  -2   1   8      983.47      963.30     17.19 o
  -1   1   8     1187.99     1164.52     20.71 o
   0   1   8        6.99       22.42      2.34 o
   1   1   8      636.34      690.19     11.23 o
   2   1   8     8324.92     8587.89    109.30 o
   3   1   8      314.95      323.55      7.80 o
   4   1   8     8137.93     8333.61     90.67 o
   5   1   8      785.25      697.76     13.07 o
   6   1   8     2669.82     2660.55     42.43 o
   7   1   8      515.85      496.06     21.28 o
   8   1   8     2677.66     2575.92     43.63 o
   9   1   8     2330.31     2282.97     69.03 o
  10   1   8     1586.04     1541.64     44.23 o
 -11   2   8      397.47      373.19     37.35 o
 -10   2   8       40.65       59.77     13.68 o
  -9   2   8       16.92       28.24      9.91 o
  -8   2   8      287.83      282.91     27.05 o
  -7   2   8      472.60      429.85     19.00 o
  -6   2   8     1208.41     1309.05     26.90 o
  -5   2   8       65.37       77.06      6.32 o
  -4   2   8      744.84      772.84     13.84 o
  -3   2   8      346.70      325.77      8.82 o
  -2   2   8     2404.04     2477.66     40.63 o
  -1   2   8        0.16       11.85      2.21 o
   0   2   8     5459.78     5721.15     68.97 o
   1   2   8     8526.78     8751.08    121.41 o
   2   2   8      212.38      172.52      7.43 o
   3   2   8      533.89      678.63     13.82 o
   4   2   8     1221.07     1212.80     23.68 o
   5   2   8     1713.90     1709.72     34.37 o
   6   2   8       58.06       42.85      9.38 o
   7   2   8       28.57       44.23      9.39 o
   8   2   8        4.39       10.33      7.42 o
   9   2   8      177.88      160.26     15.69 o
  10   2   8       45.61       48.20     12.19 o
 -10   3   8      299.97      270.02     23.77 o
  -9   3   8     1497.20     1534.54     43.79 o
  -8   3   8      989.33      922.32     30.81 o
  -7   3   8     1110.82     1073.46     32.03 o
  -6   3   8      981.53      983.01     33.23 o
  -5   3   8     1270.83     1333.51     28.85 o
  -4   3   8      834.89      873.46     20.79 o
  -3   3   8      100.87      113.08      8.60 o
  -2   3   8      322.43      337.46      9.64 o
  -1   3   8      412.96      482.14     13.70 o
   0   3   8      348.25      385.23      9.14 o
   1   3   8     1422.51     1426.00     24.07 o
   2   3   8     2081.20     2080.74     37.36 o
   3   3   8       97.40      115.78      6.82 o
   4   3   8      719.60      688.05     16.70 o
   5   3   8      413.51      420.96     15.96 o
   6   3   8     2236.81     2259.83     46.21 o
   7   3   8       49.04       56.68      9.95 o
   8   3   8       11.47       13.31      8.25 o
   9   3   8      327.86      356.03     22.69 o
  10   3   8     1443.86     1417.36     44.10 o
 -10   4   8     2135.86     2001.15     95.59 o
  -9   4   8        1.71       -5.56      9.51 o
  -8   4   8     4334.26     4171.06     88.16 o
  -7   4   8     1560.77     1583.42     51.25 o
  -6   4   8     1294.77     1384.19     55.88 o
  -5   4   8        1.16        3.57      6.33 o
  -4   4   8     7007.66     7006.34    204.57 o
  -3   4   8      783.23      854.65     17.40 o
  -2   4   8     3192.98     3296.64     62.93 o
  -1   4   8     1733.91     1745.30     46.96 o
   0   4   8     4070.84     4220.06     88.36 o
   1   4   8       48.66       92.01      4.94 o
   2   4   8      830.09      925.91     18.10 o
   3   4   8    11381.04    11531.45    177.98 o
   4   4   8       15.88       21.08      5.57 o
   5   4   8     1153.83     1159.34     28.02 o
   6   4   8      274.61      294.98     21.39 o
   7   4   8     4973.46     4988.53     89.86 o
   8   4   8      662.16      674.07     24.32 o
   9   4   8     1442.47     1436.39     39.11 o
  -9   5   8     3418.93     3252.84     86.70 o
  -8   5   8     1328.66     1368.65     57.63 o
  -7   5   8     6308.22     6257.05    138.94 o
  -6   5   8      611.83      600.10     26.29 o
  -5   5   8     3806.27     3802.36     86.80 o
  -4   5   8        3.96       -2.44      8.93 o
  -3   5   8     2920.62     2932.07     83.44 o
  -2   5   8      858.31      865.99     30.95 o
  -1   5   8     3263.58     3071.60     84.20 o
   0   5   8     3292.02     3319.66     72.57 o
   1   5   8     1562.21     1671.70     41.39 o
   2   5   8     2878.34     2950.46     58.88 o
   3   5   8       82.29       82.29      9.11 o
   4   5   8     1627.05     1608.82     36.85 o
   5   5   8       43.44       71.05     12.87 o
   6   5   8     4126.53     4187.83    119.92 o
   7   5   8     1227.61     1297.60     37.38 o
   8   5   8     1792.97     1871.99     60.96 o
   9   5   8      251.99      242.74     20.31 o
  -8   6   8      628.87      684.79     32.23 o
  -7   6   8      287.33      287.06     22.83 o
  -6   6   8     4094.37     3964.00    122.01 o
  -5   6   8       12.35       10.60      7.67 o
  -4   6   8     1673.54     1576.06     82.64 o
  -3   6   8     1349.11     1349.81     46.50 o
  -2   6   8     3523.08     3417.75     95.19 o
  -1   6   8        6.64        9.49      8.24 o
   0   6   8      171.20      166.48     15.29 o
   1   6   8     3375.42     3339.44    117.13 o
   2   6   8     1484.10     1471.91     46.71 o
   3   6   8      705.45      762.46     28.97 o
   4   6   8      175.80      166.02     10.62 o
   5   6   8     3379.91     3398.65     69.08 o
   6   6   8      649.47      634.15     30.43 o
   7   6   8      634.53      673.06     25.91 o
   8   6   8      150.19      184.01     31.00 o
  -7   7   8      326.21      292.83     46.85 o
  -6   7   8      558.85      580.45     60.52 o
  -5   7   8        8.31        0.00     14.97 o
  -4   7   8      370.82      463.97     48.15 o
  -3   7   8      607.16      579.82     28.89 o
  -2   7   8       83.70       72.39     13.06 o
  -1   7   8      181.74      139.43     21.47 o
   0   7   8      858.85      874.16     35.21 o
   1   7   8     1466.96     1387.36     47.36 o
   2   7   8       26.53       31.16     11.39 o
   3   7   8      154.92      173.12     13.97 o
   4   7   8       85.47      109.39     11.80 o
   5   7   8     1040.59     1074.90     40.80 o
   6   7   8       89.90      107.13     11.87 o
   7   7   8       76.79       70.63     22.77 o
  -6   8   8      471.67      467.22     57.91 o
  -5   8   8       63.66       89.15     27.98 o
  -4   8   8      716.59      743.13     57.26 o
  -3   8   8        6.40       19.72     28.96 o
  -2   8   8       92.41      119.22     19.20 o
  -1   8   8        8.66       10.69     30.91 o
   0   8   8      499.76      525.66     28.81 o
   1   8   8       49.53       64.56     12.82 o
   2   8   8       15.05       -0.13     12.36 o
   3   8   8       75.83       90.23     12.03 o
   4   8   8       90.73      101.51     29.28 o
   5   8   8      667.09      738.58     65.07 o
  -3   9   8     1781.84     1719.12     61.79 o
  -2   9   8      440.77      494.83     31.42 o
  -1   9   8     1218.69     1211.06     90.78 o
   0   9   8     2066.58     2019.83     68.44 o
   1   9   8      903.74      877.18     38.93 o
   2   9   8     1179.03     1211.06     46.31 o
   3   9   8      337.76      318.86     46.85 o
 -11   1   9      774.05      786.22     35.12 o
 -10   1   9      153.84      156.16     13.49 o
  -9   1   9        2.82        7.61     10.61 o
  -8   1   9     1505.39     1556.42     34.27 o
  -7   1   9      623.13      605.02     19.78 o
  -6   1   9     2494.43     2618.29     43.49 o
  -5   1   9       10.46       49.61     10.99 o
  -4   1   9    11566.61    11797.56    193.04 o
  -3   1   9       69.55       97.22      5.68 o
  -2   1   9     6531.99     6558.11     92.01 o
  -1   1   9      176.82      168.12      6.43 o
   0   1   9     7300.80     7228.17     92.53 o
   1   1   9       38.37       44.27      3.26 o
   2   1   9    10777.64    10688.53    127.25 o
   3   1   9      802.24      737.52     13.90 o
   4   1   9     4593.12     4723.80     53.66 o
   5   1   9       77.04       80.34      4.67 o
   6   1   9     2625.82     2632.47     47.93 o
   7   1   9     1515.06     1453.19     29.61 o
   8   1   9      857.37      833.98     22.43 o
   9   1   9     2033.29     1970.40     50.30 o
  10   1   9      398.53      434.34     24.10 o
 -11   2   9       29.27       28.28     13.08 o
 -10   2   9      897.43      871.85     44.76 o
  -9   2   9     3659.29     3600.38     78.23 o
  -8   2   9     2032.11     1875.68     53.87 o
  -7   2   9      361.67      428.62     21.32 o
  -6   2   9       14.08       24.57      4.10 o
  -5   2   9    19688.04    19977.19    251.37 o
  -4   2   9       54.56       51.78      4.01 o
  -3   2   9    14292.41    14591.80    183.65 o
  -2   2   9     3603.05     3551.28     49.35 o
  -1   2   9    51515.80    52064.20    602.06 o
   0   2   9      150.52      114.31      4.13 o
   1   2   9    17116.64    17259.90    235.59 o
   2   2   9     7694.66     7737.87    109.19 o
   3   2   9    34276.58    32679.14    442.80 o
   4   2   9      780.04      649.49     15.98 o
   5   2   9     3658.13     3865.49     79.98 o
   6   2   9     3097.63     3122.69     58.56 o
   7   2   9    11331.53    10805.73    178.39 o
   8   2   9     1055.32      950.92     28.14 o
   9   2   9      632.57      669.54     28.29 o
  10   2   9     1710.17     1780.66     50.03 o
 -10   3   9      659.32      628.39     46.68 o
  -9   3   9      505.73      525.25     26.63 o
  -8   3   9     2086.44     1995.99     50.03 o
  -7   3   9      166.79      230.89     16.73 o
  -6   3   9     3206.34     3317.82     68.88 o
  -5   3   9        9.55       31.01      6.72 o
  -4   3   9    10101.08     9711.52    167.19 o
  -3   3   9        0.30       -1.04      3.68 o
  -2   3   9    16352.90    16509.52    244.16 o
  -1   3   9       84.32       78.62      3.65 o
   0   3   9    24162.58    24194.14    302.25 o
   1   3   9      559.91      575.17     12.85 o
   2   3   9    23174.56    23069.71    345.91 o
   3   3   9     1558.00     1535.95     27.64 o
   4   3   9    12662.25    12701.20    195.85 o
   5   3   9     2079.66     2035.22     41.31 o
   6   3   9     5242.03     5161.42     89.77 o
   7   3   9     2637.17     2609.28     81.07 o
   8   3   9     2076.93     2108.56     47.58 o
   9   3   9     1648.23     1600.37     57.01 o
  10   3   9     1283.96     1279.66     54.48 o
 -10   4   9     1007.71     1016.57     41.73 o
  -9   4   9       21.94       28.68     16.55 o
  -8   4   9      864.60      877.83     41.70 o
  -7   4   9     2047.42     1900.64     47.81 o
  -6   4   9      783.23      747.62     25.62 o
  -5   4   9        8.80        9.27      6.47 o
  -4   4   9      246.07      246.39     22.85 o
  -3   4   9     3674.61     3830.82     82.65 o
  -2   4   9      109.31       71.41      6.86 o
  -1   4   9      134.96      146.48      8.76 o
   0   4   9      817.19      864.45     24.85 o
   1   4   9     4700.22     4713.94     92.34 o
   2   4   9      177.21      214.71      8.73 o
   3   4   9      219.47      248.02     11.04 o
   4   4   9     1484.01     1433.21     31.40 o
   5   4   9     3693.27     3809.71     68.59 o
   6   4   9      496.88      547.35     19.36 o
   7   4   9        4.94        7.31      9.26 o
   8   4   9      873.22      941.80     29.45 o
   9   4   9      691.84      707.07     27.81 o
  -9   5   9      749.21      826.05     56.99 o
  -8   5   9      174.01      158.54     18.75 o
  -7   5   9      258.42      253.96     20.90 o
  -6   5   9       13.88       24.93     10.33 o
  -5   5   9     1172.45     1181.88     45.74 o
  -4   5   9     1582.90     1487.09     39.22 o
  -3   5   9        2.79       -9.11     11.06 o
  -2   5   9      814.89      815.16     25.62 o
  -1   5   9        1.97        0.94      6.66 o
   0   5   9     1894.53     1848.93     45.13 o
   1   5   9      125.07      149.61     10.95 o
   2   5   9     2712.36     2677.47     45.48 o
   3   5   9      368.92      308.67     14.46 o
   4   5   9     1046.46     1073.40     27.97 o
   5   5   9      165.07      156.12     12.20 o
   6   5   9      751.77      793.14     26.65 o
   7   5   9        8.06       10.44      8.88 o
   8   5   9       38.05       45.37     11.68 o
   9   5   9        3.77        1.00      9.96 o
  -8   6   9      890.82      883.37     36.47 o
  -7   6   9      350.80      363.54     24.40 o
  -6   6   9       72.84       86.13     14.39 o
  -5   6   9     3126.41     3381.18    149.67 o
  -4   6   9      124.69      105.42     25.38 o
  -3   6   9     2476.02     2496.84    111.93 o
  -2   6   9      806.16      767.87     32.17 o
  -1   6   9     6620.23     6290.67    163.11 o
   0   6   9      405.23      380.36     21.39 o
   1   6   9     4621.09     4646.27    123.67 o
   2   6   9     2050.62     1974.34     59.72 o
   3   6   9     7332.90     7151.66    183.89 o
   4   6   9       71.33       79.29      8.53 o
   5   6   9     2099.55     2223.77     49.87 o
   6   6   9      869.45      952.08     29.57 o
   7   6   9     2048.56     1990.35     50.04 o
   8   6   9      137.11      148.87     22.54 o
  -7   7   9      507.85      512.77     61.17 o
  -6   7   9     1932.68     1955.43    107.37 o
  -5   7   9       72.69       68.33     23.43 o
  -4   7   9     3804.84     3734.52    160.73 o
  -3   7   9        1.14       -2.03      9.36 o
  -2   7   9     7651.97     7442.33    193.68 o
  -1   7   9        9.58        2.93      9.20 o
   0   7   9     5723.46     5516.67    146.89 o
   1   7   9       70.50       81.31     12.40 o
   2   7   9     5118.56     5089.61    136.18 o
   3   7   9      284.92      290.43     18.10 o
   4   7   9     3708.88     3810.96    107.22 o
   5   7   9     1233.02     1240.29     46.10 o
   6   7   9     2935.35     3054.42     73.57 o
   7   7   9     1931.67     1909.44     67.23 o
  -6   8   9     1289.12     1229.87     84.59 o
  -5   8   9      761.61      696.28     59.22 o
  -4   8   9      135.17      139.26     29.93 o
  -3   8   9     4206.18     4152.54    118.65 o
  -2   8   9      354.51      339.93     25.57 o
  -1   8   9     1627.46     1537.70     73.86 o
   0   8   9      535.93      537.26     43.60 o
   1   8   9     4757.40     4628.62    127.96 o
   2   8   9       13.85       15.15      9.62 o
   3   8   9      760.72      800.78     32.71 o
   4   8   9     1041.41     1021.26     44.90 o
   5   8   9     2643.65     2594.45    136.65 o
  -3   9   9      310.05      313.65     44.25 o
  -2   9   9      193.69      210.79     22.42 o
  -1   9   9      123.59      150.37     21.80 o
   0   9   9       44.27       23.08     12.60 o
   1   9   9       14.41        8.00     11.20 o
   2   9   9       38.12       23.46     11.80 o
 -11   0  10     3840.46     3981.07    115.95 o
 -10   0  10      905.24      867.27     57.26 o
  -9   0  10     5061.83     5253.94    185.78 o
  -8   0  10      258.57      286.90     22.88 o
  -7   0  10     2891.57     2935.71     69.66 o
  -6   0  10       82.63       93.98     10.48 o
  -5   0  10    22293.08    21886.98    422.35 o
  -4   0  10     2867.84     2939.49     65.06 o
  -3   0  10     2478.15     2123.51     60.54 o
  -2   0  10       16.94       10.44      4.10 o
  -1   0  10    21208.76    20395.67    509.97 o
   0   0  10     3872.86     3781.65     77.85 o
   1   0  10      279.05      253.08      9.54 o
   2   0  10     4192.25     3710.44    120.32 o
   3   0  10     2746.40     2989.08     63.49 o
   4   0  10      593.46      542.37     17.22 o
   5   0  10      914.75      914.50     24.64 o
   6   0  10     7087.90     7195.65    130.17 o
   7   0  10      208.13      198.19     16.04 o
   8   0  10     2229.98     2243.92     58.82 o
   9   0  10     4537.67     4427.31    103.00 o
  10   0  10     2411.15     2329.99     75.72 o
 -11   1  10      367.03      373.84     18.63 o
 -10   1  10     1345.27     1431.47     38.17 o
  -9   1  10      137.81      138.25     15.69 o
  -8   1  10     7080.85     7080.70    115.50 o
  -7   1  10      281.45      253.75     13.14 o
  -6   1  10     3461.54     3407.30     54.25 o
  -5   1  10     1125.22     1172.84     36.21 o
  -4   1  10     8813.99     8563.55    120.68 o
  -3   1  10      130.32      142.32      8.15 o
  -2   1  10     3399.44     3382.43     50.23 o
  -1   1  10    11949.47    12100.00    152.74 o
   0   1  10     3039.81     2994.64     44.56 o
   1   1  10     1852.39     1812.16     24.99 o
   2   1  10       71.13       70.39      4.20 o
   3   1  10     7048.44     6949.09     93.71 o
   4   1  10        1.75       11.98      5.01 o
   5   1  10     2214.20     2324.62     29.73 o
   6   1  10      862.56      852.63     16.77 o
   7   1  10     4269.23     4051.07     55.50 o
   8   1  10       57.23       57.14      7.41 o
   9   1  10      903.39      829.83     29.99 o
  10   1  10      671.36      685.21     33.72 o
 -11   2  10      126.41       97.28     16.87 o
 -10   2  10       34.81       54.41     13.02 o
  -9   2  10       71.98       65.86     11.85 o
  -8   2  10      622.68      591.10     27.36 o
  -7   2  10      137.56      163.57      7.93 o
  -6   2  10       29.18       30.38      4.58 o
  -5   2  10      530.48      562.46     17.70 o
  -4   2  10      499.97      441.23     10.40 o
  -3   2  10      225.80      213.87      7.09 o
  -2   2  10       12.81       39.29      4.27 o
  -1   2  10       76.31       63.33      3.90 o
   0   2  10     1914.54     1773.89     26.26 o
   1   2  10     1043.94     1062.86     19.71 o
   2   2  10     2396.85     2459.93     39.19 o
   3   2  10       62.72       42.02      6.41 o
   4   2  10     2386.57     2291.45     38.93 o
   5   2  10      153.27      136.64     14.60 o
   6   2  10      267.22      244.06     14.11 o
   7   2  10      152.72      141.22     12.41 o
   8   2  10      523.22      495.17     33.78 o
   9   2  10       43.66       55.67     11.90 o
  10   2  10       61.27       45.52     13.14 o
 -10   3  10      608.72      647.14     32.02 o
  -9   3  10      728.39      758.85     29.26 o
  -8   3  10     1151.54     1142.50     34.90 o
  -7   3  10     2130.95     2056.47     49.66 o
  -6   3  10     2947.93     2948.86    108.03 o
  -5   3  10     1554.70     1485.14     52.22 o
  -4   3  10     3403.16     3424.25     65.45 o
  -3   3  10     2949.45     3215.13     73.82 o
  -2   3  10        5.32        9.84      3.55 o
  -1   3  10     2219.69     2229.11     29.19 o
   0   3  10      790.98      737.43     14.91 o
   1   3  10      491.98      474.17     11.86 o
   2   3  10      218.42      201.05      9.62 o
   3   3  10     2593.00     2668.78     43.68 o
   4   3  10      452.77      432.07     17.05 o
   5   3  10      243.36      278.44     14.63 o
   6   3  10      167.49      165.05     12.59 o
   7   3  10     1633.86     1591.66     46.98 o
   8   3  10      146.93      140.78     19.35 o
   9   3  10       62.70       60.49     12.42 o
  10   3  10      197.58      193.39     23.05 o
 -10   4  10       72.80       78.27     16.75 o
  -9   4  10     3158.92     3305.89     86.83 o
  -8   4  10       58.37       53.27     13.75 o
  -7   4  10     2693.93     2825.08     63.64 o
  -6   4  10     1032.43     1026.15     31.18 o
  -5   4  10     3794.97     3937.67    114.59 o
  -4   4  10       43.14       37.71      9.67 o
  -3   4  10     4642.72     4635.56     68.12 o
  -2   4  10     2335.90     2147.74     43.47 o
  -1   4  10     8496.51     8405.50    145.10 o
   0   4  10      200.78      216.07     13.34 o
   1   4  10     2995.98     3027.03     46.38 o
   2   4  10     3239.84     3232.28     50.40 o
   3   4  10      935.94      955.63     22.57 o
   4   4  10      833.69      860.27     28.37 o
   5   4  10      881.76      853.06     23.62 o
   6   4  10     5726.54     5652.89    114.33 o
   7   4  10      649.95      619.46     22.71 o
   8   4  10      840.66      900.08     28.72 o
   9   4  10     1149.80     1258.02     41.70 o
  -9   5  10       38.16       32.23     15.88 o
  -8   5  10     3279.39     3274.50     84.79 o
  -7   5  10        8.91       -3.70     11.30 o
  -6   5  10     7051.34     6887.11    148.11 o
  -5   5  10      363.89      362.14     19.86 o
  -4   5  10     7538.31     7479.76    153.10 o
  -3   5  10      894.33      899.26     35.75 o
  -2   5  10     4834.72     4805.83    102.49 o
  -1   5  10     1088.23     1081.43     38.40 o
   0   5  10     1738.89     1696.46     42.69 o
   1   5  10     2746.11     2620.76     60.95 o
   2   5  10      360.11      357.04     11.95 o
   3   5  10     2966.18     3088.82     61.06 o
   4   5  10      196.41      215.81     13.23 o
   5   5  10     2960.24     3147.97     65.92 o
   6   5  10      356.66      371.11     23.48 o
   7   5  10     2932.69     3088.03     69.19 o
   8   5  10      848.35      872.61     31.67 o
  -8   6  10        0.96       12.04     10.88 o
  -7   6  10     2531.36     2490.49     66.81 o
  -6   6  10      103.15       97.54     15.16 o
  -5   6  10      405.22      409.31     46.20 o
  -4   6  10      523.52      557.02     44.25 o
  -3   6  10     3573.92     3245.18    136.65 o
  -2   6  10     2562.51     2532.03     75.88 o
  -1   6  10       32.39       36.61     10.28 o
   0   6  10     2184.50     2256.57     67.93 o
   1   6  10     1235.92     1263.50     43.62 o
   2   6  10     1526.86     1543.98     65.72 o
   3   6  10       28.74       40.66      9.44 o
   4   6  10     3889.45     3965.84     77.46 o
   5   6  10      242.50      261.96     15.74 o
   6   6  10     1343.91     1421.41     38.59 o
   7   6  10      213.16      238.32     17.96 o
   8   6  10     1907.58     2113.65     67.72 o
  -7   7  10      575.46      633.81     66.37 o
  -6   7  10        9.63        9.76     20.82 o
  -5   7  10       41.57       28.63     20.17 o
  -4   7  10      718.62      693.02     53.36 o
  -3   7  10     2404.13     2198.81    104.12 o
  -2   7  10       56.98       80.05     14.64 o
  -1   7  10      357.02      392.92     23.91 o
   0   7  10       85.84      122.36     15.29 o
   1   7  10     2548.23     2612.73     78.29 o
   2   7  10      601.25      597.15     41.00 o
   3   7  10      531.21      529.42     25.52 o
   4   7  10       52.13       64.40     20.17 o
   5   7  10     1303.79     1297.81     35.84 o
   6   7  10      584.37      615.45     25.65 o
  -5   8  10     1973.10     1930.71    106.72 o
  -4   8  10        0.68       19.52     20.17 o
  -3   8  10     1025.30     1039.86     66.37 o
  -2   8  10        0.58       11.57     10.81 o
  -1   8  10      564.54      548.41     43.92 o
   0   8  10        0.37        7.03     10.35 o
   1   8  10      290.93      306.06     23.09 o
   2   8  10       30.71       46.64     11.63 o
   3   8  10      172.27      159.23     16.04 o
   4   8  10        0.65        6.07      8.79 o
   5   8  10       38.88       61.17     29.93 o
  -2   9  10     2200.64     2123.49     72.88 o
  -1   9  10      817.56      769.04     37.94 o
   0   9  10      607.81      531.70     31.04 o
   1   9  10     2003.16     2071.10     69.95 o
   2   9  10      354.61      356.66     25.32 o
 -11   1  11        9.16        8.94      7.93 o
 -10   1  11       43.86       45.88     10.36 o
  -9   1  11     1981.89     1963.82     46.00 o
  -8   1  11     1092.84     1145.40     28.30 o
  -7   1  11      395.64      454.12     16.20 o
  -6   1  11       25.32       51.87      6.69 o
  -5   1  11     8336.72     8154.81    116.68 o
  -4   1  11      314.16      363.36     13.04 o
  -3   1  11      523.90      455.22     11.70 o
  -2   1  11     1810.77     1617.83     27.12 o
  -1   1  11    22901.50    23098.25    287.93 o
   0   1  11      225.38      223.15      7.46 o
   1   1  11     1106.71     1027.93     18.43 o
   2   1  11     2586.55     2263.59     32.94 o
   3   1  11     8259.49     8198.87    137.33 o
   4   1  11      100.95       86.34      7.12 o
   5   1  11      875.34      938.81     21.77 o
   6   1  11     4001.27     3942.20     53.57 o
   7   1  11     3063.75     2992.85     47.30 o
   8   1  11      339.97      281.55     14.23 o
   9   1  11       15.14       40.00     10.79 o
  10   1  11     2637.43     2666.79     64.79 o
 -11   2  11      884.88      972.58     40.72 o
 -10   2  11      137.24      142.24     18.00 o
  -9   2  11      196.79      199.53     17.66 o
  -8   2  11     4060.86     4001.82     95.09 o
  -7   2  11      945.69     1016.56     24.24 o
  -6   2  11     7042.92     7317.86    105.10 o
  -5   2  11       22.70       20.38      3.89 o
  -4   2  11    11713.41    11848.15    151.64 o
  -3   2  11       44.03       95.43      5.31 o
  -2   2  11    18311.88    18393.62    215.40 o
  -1   2  11     3464.36     3458.74     47.18 o
   0   2  11    14156.96    14169.21    167.31 o
   1   2  11     4322.67     4229.68     52.89 o
   2   2  11     8517.58     8022.55    113.96 o
   3   2  11     9831.75     9280.22    131.68 o
   4   2  11     7446.24     7372.88    122.27 o
   5   2  11     9039.55     9052.80    131.48 o
   6   2  11     7177.34     6760.64    113.20 o
   7   2  11     3937.29     3837.89     71.66 o
   8   2  11     2795.38     2698.70     62.60 o
   9   2  11     1923.94     1880.48     50.27 o
  10   2  11     1492.88     1492.30     45.04 o
 -10   3  11      419.49      408.19     28.99 o
  -9   3  11     1525.05     1477.30     43.04 o
  -8   3  11      201.43      239.70     21.07 o
  -7   3  11     2632.59     2731.11     61.38 o
  -6   3  11       89.24       77.32     11.78 o
  -5   3  11     7827.95     7658.24    177.52 o
  -4   3  11      200.30      241.11     14.65 o
  -3   3  11     6508.71     6378.75    112.30 o
  -2   3  11      739.84      750.77     12.39 o
  -1   3  11    16926.76    16742.05    184.87 o
   0   3  11      444.44      441.15     10.16 o
   1   3  11    15783.31    15712.71    216.11 o
   2   3  11     4488.56     4555.14     75.13 o
   3   3  11    14058.33    13651.68    259.26 o
   4   3  11     2744.85     2755.49     51.36 o
   5   3  11     7554.77     7426.69    139.20 o
   6   3  11     4777.59     4863.08     86.04 o
   7   3  11     3173.52     3169.82     71.63 o
   8   3  11     1511.10     1437.23     37.33 o
   9   3  11      338.09      320.46     22.10 o
  10   3  11     1812.76     1796.66     98.91 o
 -10   4  11      677.32      701.70     65.85 o
  -9   4  11     1037.24     1028.39     41.05 o
  -8   4  11     1122.30     1120.81     41.40 o
  -7   4  11      173.41      195.91     16.40 o
  -6   4  11     1182.03     1209.33     33.88 o
  -5   4  11      835.20      782.72     27.14 o
  -4   4  11     2130.19     2248.55     48.15 o
  -3   4  11        0.67        3.24      3.76 o
  -2   4  11     3815.78     3967.30     84.83 o
  -1   4  11       64.96       99.37      8.40 o
   0   4  11     2386.99     2502.26     35.58 o
   1   4  11       33.80       33.98      4.44 o
   2   4  11     4795.94     4808.48     79.53 o
   3   4  11      196.67      191.74     13.77 o
   4   4  11      753.43      825.71     22.90 o
   5   4  11       21.65       27.57      7.06 o
   6   4  11      148.91      179.40     13.56 o
   7   4  11      202.50      215.28     15.47 o
   8   4  11      111.25      113.62     12.96 o
   9   4  11      555.25      585.80     29.45 o
  -9   5  11      234.93      284.52     24.90 o
  -8   5  11        6.84       11.41     10.80 o
  -7   5  11      338.48      389.65     25.49 o
  -6   5  11     1637.69     1635.74     48.09 o
  -5   5  11       12.96        3.68      8.21 o
  -4   5  11       33.80       26.62      7.77 o
  -3   5  11     1037.08     1069.25     40.67 o
  -2   5  11     3476.67     3286.12     92.24 o
  -1   5  11     2060.21     2071.81     63.03 o
   0   5  11       23.02       25.29      7.12 o
   1   5  11        0.23        6.34      5.92 o
   2   5  11      993.84      955.76     24.33 o
   3   5  11     3634.64     3524.38     68.98 o
   4   5  11       37.89       25.44      7.70 o
   5   5  11        0.36       -4.09      6.33 o
   6   5  11     1606.55     1690.30     43.69 o
   7   5  11     1560.42     1692.74     45.75 o
   8   5  11       10.83       18.43      9.96 o
  -8   6  11      375.55      327.95     25.15 o
  -7   6  11      670.08      649.85     44.99 o
  -6   6  11     2273.91     2195.12     69.41 o
  -5   6  11        3.53        9.76     17.57 o
  -4   6  11     2047.32     1956.74     96.96 o
  -3   6  11        1.94       -5.21     14.32 o
  -2   6  11     2835.44     2818.14     83.03 o
  -1   6  11      698.46      673.93     30.12 o
   0   6  11     3495.27     3377.49     95.34 o
   1   6  11     1842.92     1855.87     58.93 o
   2   6  11     2456.63     2433.75    134.70 o
   3   6  11     2639.66     2541.61     58.55 o
   4   6  11     1901.27     1894.34     43.26 o
   5   6  11     1600.27     1716.32     42.20 o
   6   6  11     2506.12     2553.97     78.52 o
   7   6  11     1389.07     1439.87     41.29 o
  -7   7  11     2828.61     2852.79    144.46 o
  -6   7  11      231.68      224.50     39.04 o
  -5   7  11     1878.86     1899.47    101.51 o
  -4   7  11       92.24      122.34     27.33 o
  -3   7  11     8403.37     8351.43    313.00 o
  -2   7  11      214.04      224.87     20.93 o
  -1   7  11     2865.50     2793.11     83.97 o
   0   7  11      294.44      336.34     23.28 o
   1   7  11     5914.62     5994.53    159.33 o
   2   7  11      535.13      529.16     26.47 o
   3   7  11     2691.20     2740.12     82.08 o
   4   7  11     2719.91     2657.51    184.16 o
   5   7  11     2632.19     2731.35     65.12 o
   6   7  11      764.72      850.63     39.23 o
  -5   8  11      553.85      593.46     61.17 o
  -4   8  11     3548.99     3556.22    159.43 o
  -3   8  11       10.32       17.57     17.57 o
  -2   8  11     2519.46     2377.31     76.81 o
  -1   8  11      105.95      114.27     16.75 o
   0   8  11     3255.88     3192.31     95.55 o
   1   8  11      721.13      733.06     33.92 o
   2   8  11     1941.75     1858.02    104.77 o
   3   8  11      404.15      414.83     30.58 o
   4   8  11     1821.66     1865.08    100.86 o
   5   8  11      518.46      563.53     30.41 o
  -2   9  11      540.79      569.32     33.55 o
  -1   9  11       37.38       33.14     13.98 o
   0   9  11       35.14       21.15     13.25 o
   1   9  11      653.45      627.24     33.46 o
 -11   0  12       49.94       34.91     15.29 o
 -10   0  12     2425.94     2503.29    136.65 o
  -9   0  12     1082.47      963.12     41.49 o
  -8   0  12    11948.73    12558.96    306.87 o
  -7   0  12      181.30      215.58     29.80 o
  -6   0  12     5280.75     5178.73    111.13 o
  -5   0  12     6579.78     6420.82    133.05 o
  -4   0  12    18796.51    18536.97    635.97 o
  -3   0  12     1785.36     1603.94     39.51 o
  -2   0  12    13827.75    13988.65    335.14 o
  -1   0  12    12824.86    11817.92    230.07 o
   0   0  12     9458.10     8834.79    210.51 o
   1   0  12      839.67      660.79     17.54 o
   2   0  12      159.23      155.96     10.72 o
   3   0  12    10202.99    10255.53    177.05 o
   4   0  12     4262.68     4359.67     81.74 o
   5   0  12     2349.67     2302.98     48.96 o
   6   0  12      220.31      191.88     13.39 o
   7   0  12      707.34      731.48     27.73 o
   8   0  12       16.82       16.50      9.07 o
   9   0  12       75.05       73.77     12.94 o
  10   0  12     3813.57     3660.18    176.67 o
 -11   1  12      729.23      771.41     26.71 o
 -10   1  12      123.88      127.11     13.90 o
  -9   1  12     5552.45     5546.14    104.97 o
  -8   1  12      620.96      658.27     20.49 o
  -7   1  12     4082.34     4093.61     71.17 o
  -6   1  12      455.78      445.24     13.68 o
  -5   1  12    10418.12    10263.72    144.97 o
  -4   1  12     1627.31     1579.66     34.53 o
  -3   1  12     3291.46     3121.08     53.43 o
  -2   1  12     6869.91     6807.31     96.68 o
  -1   1  12     6821.47     6748.86     94.81 o
   0   1  12     4567.66     4411.56     64.25 o
   1   1  12     1067.87     1041.77     17.34 o
   2   1  12     8150.95     7998.50    103.89 o
   3   1  12     1161.62     1223.86     21.98 o
   4   1  12     1847.27     1749.61     26.69 o
   5   1  12      716.46      773.09     15.74 o
   6   1  12     1530.87     1462.20     30.63 o
   7   1  12       33.67       33.01      6.15 o
   8   1  12      787.62      751.40     20.98 o
   9   1  12     2357.17     2384.06     58.22 o
  10   1  12      830.81      816.24     31.30 o
 -11   2  12       79.71       85.90     32.54 o
 -10   2  12      252.86      261.14     22.66 o
  -9   2  12      176.88      193.07     26.49 o
  -8   2  12      112.98      126.99     10.39 o
  -7   2  12      278.43      285.24     13.17 o
  -6   2  12      145.92      150.11      9.48 o
  -5   2  12       73.07       91.50      9.21 o
  -4   2  12      112.74      119.05      6.45 o
  -3   2  12      403.44      376.41      9.66 o
  -2   2  12      388.06      325.71      8.34 o
  -1   2  12        0.44        7.92      3.00 o
   0   2  12       69.55       79.98      5.25 o
   1   2  12     1490.30     1584.16     22.76 o
   2   2  12       56.48      114.27      7.00 o
   3   2  12      358.58      371.82     11.83 o
   4   2  12      106.26      109.81      8.78 o
   5   2  12     2675.09     2587.58     50.54 o
   6   2  12      209.56      226.25     14.27 o
   7   2  12      447.32      467.38     19.72 o
   8   2  12      279.27      253.70     18.60 o
   9   2  12      415.08      424.98     24.62 o
  10   2  12       25.91       13.54     11.45 o
 -10   3  12      172.37      171.29     19.95 o
  -9   3  12     1647.20     1676.12     46.67 o
  -8   3  12        9.62       -2.87      7.79 o
  -7   3  12     1071.73     1124.14     38.37 o
  -6   3  12     1177.29     1150.09     37.09 o
  -5   3  12     2043.89     2099.99     45.85 o
  -4   3  12       61.55       40.84      6.94 o
  -3   3  12     2189.27     2260.05     33.23 o
  -2   3  12     4177.38     4147.59     52.08 o
  -1   3  12     4927.35     5198.35     60.50 o
   0   3  12       19.19       16.66      4.11 o
   1   3  12        5.39       10.87      3.80 o
   2   3  12     1458.96     1422.83     26.15 o
   3   3  12     1255.68     1249.60     28.39 o
   4   3  12       13.55       11.54      7.24 o
   5   3  12      167.89      186.85     13.33 o
   6   3  12      877.54      878.39     25.46 o
   7   3  12       19.43       21.75      8.63 o
   8   3  12      686.99      715.77     25.28 o
   9   3  12      296.35      328.51     22.53 o
 -10   4  12     2851.23     2682.12    148.43 o
  -9   4  12     1823.22     1818.97     57.74 o
  -8   4  12     6335.43     6027.83    136.94 o
  -7   4  12       96.80       97.03     14.53 o
  -6   4  12     2757.97     2726.51     60.22 o
  -5   4  12     2474.76     2401.23     52.98 o
  -4   4  12     4449.61     4391.54    105.32 o
  -3   4  12      416.51      443.06     12.65 o
  -2   4  12     1480.09     1309.80     36.78 o
  -1   4  12     5326.05     5362.40     96.72 o
   0   4  12     3768.28     3505.25     48.59 o
   1   4  12     1141.02     1161.69     22.21 o
   2   4  12     1454.38     1506.94     30.82 o
   3   4  12     8752.46     9126.26    144.75 o
   4   4  12      580.31      576.59     18.44 o
   5   4  12     1149.45     1184.15     29.69 o
   6   4  12       66.28       62.59     12.18 o
   7   4  12     2280.35     2374.53     51.54 o
   8   4  12      682.12      690.28     25.65 o
   9   4  12      267.55      276.60     24.40 o
  -9   5  12     2666.94     2883.62    118.77 o
  -8   5  12       49.46       50.18     13.67 o
  -7   5  12     7394.24     7338.61    160.03 o
  -6   5  12     1590.54     1575.76     46.55 o
  -5   5  12     5364.41     5040.61    110.50 o
  -4   5  12     1167.34     1121.77     32.44 o
  -3   5  12     7928.41     7745.27    196.99 o
  -2   5  12     2406.43     2327.78     70.63 o
  -1   5  12     2434.84     2360.72     70.60 o
   0   5  12     2431.67     2533.20     60.18 o
   1   5  12      421.47      442.27     25.92 o
   2   5  12     4871.65     4843.09     97.68 o
   3   5  12      126.85      100.37      9.52 o
   4   5  12     3386.68     3408.59     69.30 o
   5   5  12        0.08       -1.51      6.88 o
   6   5  12     3210.32     3254.95     70.94 o
   7   5  12      830.56      885.41     31.12 o
   8   5  12      614.79      624.30     33.32 o
  -8   6  12      416.55      451.74     31.32 o
  -7   6  12      201.39      219.85     19.64 o
  -6   6  12     3103.93     3009.30     88.96 o
  -5   6  12        0.66       -1.95     16.27 o
  -4   6  12      399.95      385.23     42.30 o
  -3   6  12     2484.89     2438.27    110.62 o
  -2   6  12      735.15      737.02     32.84 o
  -1   6  12     1091.93     1215.14     45.03 o
   0   6  12       23.64       18.95      9.22 o
   1   6  12     5442.36     5169.94    203.03 o
   2   6  12      298.27      367.51     22.47 o
   3   6  12      874.46      939.16     27.80 o
   4   6  12      520.70      510.73     19.77 o
   5   6  12     1463.50     1484.49     38.65 o
   6   6  12       24.92        9.37      8.86 o
   7   6  12     1344.76     1400.74     41.04 o
  -7   7  12      175.37      193.92     41.00 o
  -6   7  12        0.57       -5.86     20.17 o
  -5   7  12      822.03      765.25     58.57 o
  -4   7  12      451.35      337.08     42.95 o
  -3   7  12      181.54      214.74     33.19 o
  -2   7  12        5.11       15.59     10.55 o
  -1   7  12      694.54      667.96     50.43 o
   0   7  12     1477.46     1474.12     52.30 o
   1   7  12        4.56       21.20     11.39 o
   2   7  12      168.94      160.22     16.95 o
   3   7  12      380.73      339.13     22.07 o
   4   7  12     1238.14     1239.44     65.72 o
   5   7  12       72.92       65.76      9.86 o
   6   7  12      252.58      301.37     24.87 o
  -5   8  12      192.77      176.35     36.44 o
  -4   8  12      977.26     1003.42     69.63 o
  -3   8  12      178.46      177.00     32.54 o
  -2   8  12      877.84      911.39     41.34 o
  -1   8  12      495.55      508.80     29.61 o
   0   8  12      562.68      580.34     36.12 o
   1   8  12      228.70      256.73     22.95 o
   2   8  12      197.36      208.69     22.78 o
   3   8  12      400.65      456.76     26.87 o
   4   8  12      174.71      193.96     20.50 o
  -1   9  12      394.12      411.48     31.66 o
   0   9  12     3241.22     3180.75     99.02 o
   1   9  12      183.65      165.07     20.95 o
 -11   1  13     1535.33     1522.28     40.51 o
 -10   1  13      770.97      727.61     28.30 o
  -9   1  13     1190.90     1229.23     34.10 o
  -8   1  13      846.21      843.21     23.62 o
  -7   1  13     1028.44     1122.68     35.77 o
  -6   1  13      169.50      181.97     10.08 o
  -5   1  13      241.80      269.50     11.37 o
  -4   1  13     2432.09     2283.68     38.11 o
  -3   1  13       25.98       30.89      4.44 o
  -2   1  13     1993.68     1915.73     31.86 o
  -1   1  13     1054.31      957.48     21.28 o
   0   1  13     2188.16     2131.76     34.37 o
   1   1  13     2240.19     2137.00     34.59 o
   2   1  13     3000.87     2859.66     40.67 o
   3   1  13     2421.40     2305.80     32.86 o
   4   1  13      407.30      440.26     11.41 o
   5   1  13     2435.28     2391.62     38.30 o
   6   1  13      415.12      404.08     13.39 o
   7   1  13     1825.59     1751.45     34.10 o
   8   1  13      196.34      192.86     17.28 o
   9   1  13     2567.66     2682.10     63.81 o
  10   1  13      188.10      204.38     18.54 o
 -10   2  13     1080.28     1029.17     40.29 o
  -9   2  13     3100.68     2933.02    106.03 o
  -8   2  13     3043.26     2980.08     61.67 o
  -7   2  13      489.05      550.53     20.63 o
  -6   2  13       26.06       31.14      6.07 o
  -5   2  13     8432.33     8239.18    108.85 o
  -4   2  13     2295.41     2349.94     35.64 o
  -3   2  13     3068.40     3241.33     58.75 o
  -2   2  13     3663.19     3478.78     48.73 o
  -1   2  13     7809.70     7657.21    131.58 o
   0   2  13     1108.89     1124.03     17.84 o
   1   2  13     1451.26     1362.24     20.56 o
   2   2  13    17938.78    17393.65    220.64 o
   3   2  13     6719.68     6502.70     95.71 o
   4   2  13     3453.66     3362.42     54.77 o
   5   2  13        1.12       15.28      8.58 o
   6   2  13    11298.03    11179.36    179.15 o
   7   2  13     1055.34     1037.61     31.47 o
   8   2  13     3365.01     3298.75     73.50 o
   9   2  13        0.21        6.11      9.41 o
  10   2  13     6485.39     6422.72    130.10 o
 -10   3  13     1611.61     1572.61     53.30 o
  -9   3  13     1357.95     1391.82     41.81 o
  -8   3  13     1969.93     1984.19     50.67 o
  -7   3  13      704.65      667.14     28.38 o
  -6   3  13     2679.73     2646.58     66.59 o
  -5   3  13       52.12       63.69      8.91 o
  -4   3  13     2759.90     2732.49     55.31 o
  -3   3  13      275.92      331.47      8.22 o
  -2   3  13     3589.68     3501.74     55.39 o
  -1   3  13     1789.65     1837.74     25.60 o
   0   3  13     3906.88     3894.71     63.83 o
   1   3  13     1875.27     1933.46     32.87 o
   2   3  13     6074.43     6007.63     88.35 o
   3   3  13     3908.81     3843.22     60.26 o
   4   3  13     2519.74     2545.60     48.99 o
   5   3  13     4301.87     4494.74     79.61 o
   6   3  13     1291.24     1250.94     31.93 o
   7   3  13     5098.63     4840.93     88.24 o
   8   3  13       48.18       57.89     10.65 o
   9   3  13     3760.47     3724.83     83.87 o
 -10   4  13      397.58      469.39     31.87 o
  -9   4  13      199.81      261.09     43.75 o
  -8   4  13      105.15      114.39     16.11 o
  -7   4  13     3437.73     3370.64    139.45 o
  -6   4  13      431.49      416.42     23.26 o
  -5   4  13      951.07     1007.10     29.20 o
  -4   4  13      166.75      212.43     13.49 o
  -3   4  13     5408.85     5734.27    107.90 o
  -2   4  13      289.52      269.95     10.27 o
  -1   4  13     2640.73     2777.52     49.83 o
   0   4  13      599.81      628.96     13.10 o
   1   4  13     4449.02     4489.67     67.57 o
   2   4  13      377.35      380.47     13.70 o
   3   4  13      163.60      216.38     12.11 o
   4   4  13      496.29      511.94     17.62 o
   5   4  13      741.14      816.21     23.86 o
   6   4  13       18.51       21.03      8.14 o
   7   4  13       74.89       67.72     10.80 o
   8   4  13     1032.93     1096.74     32.99 o
   9   4  13        7.51        9.33     11.87 o
  -9   5  13       84.14       86.38     16.66 o
  -8   5  13       45.36       77.32     25.43 o
  -7   5  13        7.04       14.23     10.90 o
  -6   5  13      487.02      521.60     26.14 o
  -5   5  13      370.18      377.04     20.74 o
  -4   5  13      519.32      484.62     33.09 o
  -3   5  13      239.03      247.28     30.58 o
  -2   5  13      394.13      375.47     33.84 o
  -1   5  13     1299.79     1350.87     47.37 o
   0   5  13      400.25      403.74     18.88 o
   1   5  13      336.79      338.32     15.94 o
   2   5  13      577.86      566.63     18.59 o
   3   5  13      773.64      768.82     23.48 o
   4   5  13       24.27       33.45      7.95 o
   5   5  13      549.95      597.34     22.86 o
   6   5  13      127.45      119.11     13.36 o
   7   5  13      758.40      805.15     29.62 o
   8   5  13        0.46        8.96     10.19 o
  -8   6  13      825.02      842.56     35.68 o
  -7   6  13      127.25      126.84     18.27 o
  -6   6  13        1.19        0.56      9.46 o
  -5   6  13     2296.60     2303.57    113.88 o
  -4   6  13       17.37        7.16     15.62 o
  -3   6  13     1684.85     1633.32     83.29 o
  -2   6  13      714.00      708.53     33.13 o
  -1   6  13     3310.32     3152.74     92.24 o
   0   6  13      194.52      201.75     18.71 o
   1   6  13      834.52      781.19     40.67 o
   2   6  13     2365.32     2276.62     70.86 o
   3   6  13     1095.20     1079.27     31.26 o
   4   6  13      908.74      966.06     28.21 o
   5   6  13        0.55       -2.76      7.12 o
   6   6  13     2811.01     2912.90     65.65 o
   7   6  13      172.25      212.22     18.05 o
  -7   7  13      545.04      585.00     65.72 o
  -6   7  13     3247.33     3184.01    152.92 o
  -5   7  13       84.93       77.44     25.38 o
  -4   7  13     2055.02     1952.83    100.21 o
  -3   7  13       21.13        8.46     15.62 o
  -2   7  13     3628.57     3566.28    104.67 o
  -1   7  13      898.78      795.53     36.27 o
   0   7  13     2876.26     2797.60     85.40 o
   1   7  13     1529.40     1445.78     51.97 o
   2   7  13     3015.11     2958.40     89.03 o
   3   7  13     1561.19     1536.81     71.58 o
   4   7  13     1398.97     1406.06     52.29 o
   5   7  13     1068.15     1134.48     69.24 o
   6   7  13      568.38      554.64     25.84 o
  -5   8  13     1146.07     1194.73     80.04 o
  -4   8  13      288.84      355.95     46.20 o
  -3   8  13     4066.23     3737.13    162.03 o
  -2   8  13       65.95       86.28     16.56 o
  -1   8  13     2046.73     2062.19     94.03 o
   0   8  13      968.24      953.81     42.06 o
   1   8  13     3632.76     3426.55    102.63 o
   2   8  13       80.01       75.27     14.32 o
   3   8  13      184.69      177.11     24.08 o
   4   8  13     1760.69     1856.32     64.17 o
 -11   0  14     1935.70     1961.55     69.57 o
 -10   0  14     2682.36     2611.99     83.44 o
  -9   0  14     3395.98     3381.02     99.90 o
  -8   0  14     1810.39     1787.78     66.05 o
  -7   0  14     1824.43     1852.78     50.02 o
  -6   0  14     6090.21     5750.12    122.76 o
  -5   0  14    11405.89    11555.95    297.17 o
  -4   0  14     8855.71     8557.76    172.73 o
  -3   0  14      321.26      293.21     14.02 o
  -2   0  14    17455.89    15819.33    320.75 o
  -1   0  14    12333.17    12045.24    235.58 o
   0   0  14    17521.48    16940.54    327.71 o
   1   0  14      756.84      676.01     21.66 o
   2   0  14    19302.46    18163.34    303.27 o
   3   0  14     1771.84     1623.34     41.60 o
   4   0  14     1775.08     1728.57     53.70 o
   5   0  14      488.13      491.47     18.25 o
   6   0  14     9075.71     8674.45    238.60 o
   7   0  14        0.64       -7.66      7.66 o
   8   0  14      515.69      559.72     27.63 o
   9   0  14     1549.04     1521.19     55.32 o
  10   0  14     1302.52     1300.94     38.22 o
 -11   1  14       26.07       14.78     10.94 o
 -10   1  14      268.51      294.52     20.15 o
  -9   1  14      452.33      470.42     31.93 o
  -8   1  14     2423.81     2553.19     50.25 o
  -7   1  14     2089.63     2190.66     43.73 o
  -6   1  14      656.01      611.08     16.60 o
  -5   1  14     5588.93     5465.96     81.89 o
  -4   1  14     7604.47     7537.47    108.59 o
  -3   1  14     6463.41     6580.24    114.99 o
  -2   1  14     1119.20     1115.13     21.37 o
  -1   1  14    14244.84    13744.58    189.15 o
   0   1  14     1702.44     1619.68     25.94 o
   1   1  14     5690.46     5544.18     80.52 o
   2   1  14       40.52       74.72      4.98 o
   3   1  14     8081.38     8031.46     99.31 o
   4   1  14      175.71      198.20      8.32 o
   5   1  14     1747.22     1706.76     29.99 o
   6   1  14      983.23      993.62     21.82 o
   7   1  14     2265.24     2244.10     45.12 o
   8   1  14      499.95      486.14     24.09 o
   9   1  14      867.76      797.48     30.38 o
  10   1  14     1238.33     1180.38     38.80 o
 -10   2  14       40.33       41.00     22.12 o
  -9   2  14      236.27      288.58     32.29 o
  -8   2  14        8.61       19.57     11.19 o
  -7   2  14      150.01      173.99     11.18 o
  -6   2  14       92.69      100.86     10.87 o
  -5   2  14       31.25       36.31      6.13 o
  -4   2  14     1126.79     1186.85     24.75 o
  -3   2  14      864.16      929.51     17.66 o
  -2   2  14       42.53       52.20      5.17 o
  -1   2  14        0.68        4.81      3.06 o
   0   2  14     1312.49     1255.43     20.83 o
   1   2  14      372.04      425.73      9.66 o
   2   2  14       27.12       33.89      4.77 o
   3   2  14      522.27      541.63     22.64 o
   4   2  14     1885.12     1995.52     36.49 o
   5   2  14      420.46      458.45     17.19 o
   6   2  14      877.55      864.52     25.51 o
   7   2  14      735.28      759.80     28.98 o
   8   2  14     1244.36     1207.71     37.42 o
   9   2  14      122.31      146.74     15.99 o
 -10   3  14       26.80       41.87     13.40 o
  -9   3  14     1565.44     1578.58     60.02 o
  -8   3  14      193.55      234.83     24.98 o
  -7   3  14        4.81       -9.12     10.89 o
  -6   3  14      221.17      214.27     20.05 o
  -5   3  14     5774.61     5384.53    100.50 o
  -4   3  14     2242.68     2320.00     37.19 o
  -3   3  14     2110.27     2056.38     29.27 o
  -2   3  14      368.33      404.29      9.41 o
  -1   3  14     5372.23     5255.37     88.83 o
   0   3  14     8654.37     8425.77    120.02 o
   1   3  14     1240.65     1136.81     22.45 o
   2   3  14        3.47        5.81      4.20 o
   3   3  14      256.56      291.46     12.36 o
   4   3  14      261.10      221.59     13.09 o
   5   3  14       33.34       38.31      7.90 o
   6   3  14      634.47      664.58     22.72 o
   7   3  14      972.54      981.77     29.29 o
   8   3  14        1.73        8.40      8.57 o
   9   3  14        9.80       12.96     10.74 o
  -9   4  14     2141.64     2274.84     89.60 o
  -8   4  14      831.75      840.11     34.82 o
  -7   4  14     1745.33     1693.15     72.69 o
  -6   4  14     6225.35     6083.08    133.33 o
  -5   4  14     2112.64     2048.18     54.28 o
  -4   4  14     1492.68     1563.10     42.38 o
  -3   4  14      916.03      898.04     23.78 o
  -2   4  14     9529.59     9605.79    145.43 o
  -1   4  14      148.38      150.61      6.40 o
   0   4  14     2162.79     2250.40     34.11 o
   1   4  14      318.16      291.89     12.16 o
   2   4  14    12436.76    12446.86    193.52 o
   3   4  14      598.32      634.35     19.16 o
   4   4  14     2455.18     2609.99     51.02 o
   5   4  14      117.10      144.78     11.93 o
   6   4  14     6674.28     6545.78    113.20 o
   7   4  14       38.79       21.76      8.79 o
   8   4  14      700.48      745.32     26.86 o
  -9   5  14      561.62      607.62     33.82 o
  -8   5  14     1469.49     1624.93     81.46 o
  -7   5  14      522.26      570.60     31.73 o
  -6   5  14     3761.21     3704.25     88.76 o
  -5   5  14     3805.31     3631.22     84.43 o
  -4   5  14     1077.38     1100.06     32.27 o
  -3   5  14     4847.69     4980.66    195.22 o
  -2   5  14     1864.76     1706.21     81.34 o
  -1   5  14     9234.35     8825.42    225.45 o
   0   5  14      499.09      467.82     23.30 o
   1   5  14     7408.58     7076.58    126.41 o
   2   5  14       44.35       70.42      8.34 o
   3   5  14     4900.03     4812.64     92.13 o
   4   5  14      330.08      327.49     23.53 o
   5   5  14     3934.11     4030.33     82.66 o
   6   5  14      562.05      645.36     25.52 o
   7   5  14     2688.34     2730.54     64.56 o
   8   5  14      986.42     1008.56     35.79 o
  -8   6  14      159.74      173.14     19.21 o
  -7   6  14     1072.94     1047.57     44.68 o
  -6   6  14      271.60      262.09     22.12 o
  -5   6  14       16.01       23.43     16.92 o
  -4   6  14     1075.54     1035.31     65.07 o
  -3   6  14     2280.21     2120.72    100.86 o
  -2   6  14     1557.96     1434.87     52.00 o
  -1   6  14       66.09       62.02     12.79 o
   0   6  14     3168.43     3083.01    131.12 o
   1   6  14        8.28       24.77      9.69 o
   2   6  14      985.98     1032.22     41.12 o
   3   6  14     1093.73     1016.79     30.97 o
   4   6  14     4129.01     4305.01     85.68 o
   5   6  14      332.33      348.48     26.02 o
   6   6  14      528.07      555.56     24.78 o
   7   6  14     1415.62     1391.93     57.38 o
  -6   7  14       12.67        3.90     20.17 o
  -5   7  14      635.46      644.22     54.66 o
  -4   7  14      895.33      924.68     63.77 o
  -3   7  14        8.57       20.17     17.57 o
  -2   7  14       66.56       65.75     14.72 o
  -1   7  14      334.89      311.34     26.35 o
   0   7  14     1054.88     1001.78     54.34 o
   1   7  14      147.48      151.12     17.98 o
   2   7  14      491.96      484.85     31.23 o
   3   7  14        2.68       16.74      9.95 o
   4   7  14      692.78      697.33     34.55 o
   5   7  14      685.53      630.23     26.92 o
   6   7  14      208.04      195.73     17.42 o
  -5   8  14      438.92      425.58     52.71 o
  -4   8  14      876.69      901.26     65.07 o
  -3   8  14      253.30      348.79     43.60 o
  -2   8  14     1331.47     1264.33     51.51 o
  -1   8  14      809.36      858.19     40.70 o
   0   8  14     1320.47     1292.22     51.31 o
   1   8  14      215.02      277.15     24.78 o
   2   8  14      769.89      741.22     35.85 o
   3   8  14      146.92      148.65     18.72 o
   4   8  14      527.68      591.53     32.73 o
 -10   1  15       15.40        6.87      9.88 o
  -9   1  15     1879.53     1855.76     45.13 o
  -8   1  15     1776.62     1886.11     40.65 o
  -7   1  15      551.63      578.74     18.72 o
  -6   1  15       19.42       30.46      5.90 o
  -5   1  15     3574.48     3423.47     55.07 o
  -4   1  15     1252.44     1242.26     24.65 o
  -3   1  15      227.29      200.25      9.50 o
  -2   1  15     1350.46     1209.34     23.08 o
  -1   1  15     4371.52     4177.95     62.70 o
   0   1  15      181.69      154.36      7.23 o
   1   1  15        0.29        8.53      3.71 o
   2   1  15     9157.42     9190.21    153.93 o
   3   1  15      306.46      304.73      9.81 o
   4   1  15      927.90      927.93     19.48 o
   5   1  15       80.93       86.92      7.22 o
   6   1  15     7022.56     6840.48     95.59 o
   7   1  15      507.24      497.55     17.27 o
   8   1  15      144.46      130.58     14.29 o
   9   1  15       23.43       29.72     10.59 o
 -10   2  15     1045.60     1000.86    103.47 o
  -9   2  15     1167.57     1261.03     45.42 o
  -8   2  15     2221.69     2291.93     51.13 o
  -7   2  15     1783.82     1683.49     36.91 o
  -6   2  15     3056.27     3053.26     55.48 o
  -5   2  15      323.64      354.78     12.27 o
  -4   2  15     3651.04     3571.80     55.93 o
  -3   2  15      287.04      291.23     10.67 o
  -2   2  15     5007.12     5004.43     73.53 o
  -1   2  15     1741.41     1751.68     27.74 o
   0   2  15     3048.31     2960.86     42.37 o
   1   2  15     4942.52     4829.14     61.58 o
   2   2  15     1335.91     1263.75     28.53 o
   3   2  15     6391.79     6309.65     94.05 o
   4   2  15        1.10        6.54      4.93 o
   5   2  15     7156.68     7010.12    117.08 o
   6   2  15      170.34      184.51     13.62 o
   7   2  15     4137.46     4174.93     78.28 o
   8   2  15      580.38      574.92     25.55 o
   9   2  15     4017.36     4053.62     89.09 o
 -10   3  15      750.25      742.49     41.62 o
  -9   3  15     3083.52     3051.99     71.43 o
  -8   3  15     1175.99     1236.12     42.95 o
  -7   3  15     3714.53     3692.67     89.62 o
  -6   3  15      169.78      150.71     15.47 o
  -5   3  15     5493.79     5548.66    113.04 o
  -4   3  15       19.92       28.50      4.37 o
  -3   3  15     1357.02     1315.63     21.02 o
  -2   3  15      472.63      469.67     12.65 o
  -1   3  15     3071.67     3045.98     54.53 o
   0   3  15      896.04      965.29     27.41 o
   1   3  15      186.13      175.61      8.95 o
   2   3  15     3289.43     3249.64     56.79 o
   3   3  15      694.62      754.08     21.06 o
   4   3  15     3701.97     3864.30     77.29 o
   5   3  15      256.48      230.68     14.24 o
   6   3  15     7043.75     7043.49    120.18 o
   7   3  15       62.18       69.47     11.21 o
   8   3  15     3427.32     3388.93     96.74 o
   9   3  15       93.19      113.91     15.53 o
  -9   4  15       57.30       68.89     20.88 o
  -8   4  15     1147.84     1168.11     42.23 o
  -7   4  15      246.63      236.65     20.07 o
  -6   4  15     1760.23     1777.90     51.65 o
  -5   4  15       33.47       34.61     10.24 o
  -4   4  15     4385.05     4370.84     96.70 o
  -3   4  15       72.42       89.26      8.79 o
  -2   4  15     3585.01     3728.16     60.67 o
  -1   4  15      349.87      391.08     11.54 o
   0   4  15     1039.50     1056.43     21.56 o
   1   4  15       68.24       90.50      9.18 o
   2   4  15     1450.00     1524.54     32.76 o
   3   4  15     1655.18     1617.58     35.36 o
   4   4  15      563.93      570.33     19.29 o
   5   4  15      511.53      543.14     19.81 o
   6   4  15       75.08       73.48     10.82 o
   7   4  15      506.91      526.19     25.64 o
   8   4  15      166.17      173.37     17.64 o
  -9   5  15      292.88      297.39     44.79 o
  -8   5  15     1185.86     1087.36     41.87 o
  -7   5  15      111.27      105.05     14.92 o
  -6   5  15       89.83      102.70     14.55 o
  -5   5  15      169.46      173.21     15.47 o
  -4   5  15     1044.08     1013.09     30.92 o
  -3   5  15      984.50      970.88     58.57 o
  -2   5  15      565.52      660.49     44.90 o
  -1   5  15      204.89      201.86     19.06 o
   0   5  15     1815.19     1819.68     49.00 o
   1   5  15     2270.26     2270.90     47.75 o
   2   5  15     1429.21     1459.67     35.48 o
   3   5  15       91.60       98.62     12.49 o
   4   5  15        5.58       19.35      8.07 o
   5   5  15      213.71      257.83     17.64 o
   6   5  15     2093.25     2064.99     51.74 o
   7   5  15      269.53      278.34     20.48 o
   8   5  15       24.27       31.79     12.11 o
  -8   6  15      541.48      598.05     31.32 o
  -7   6  15      847.72      816.75     38.63 o
  -6   6  15     2528.15     2447.84    104.12 o
  -5   6  15        0.90       13.67     16.92 o
  -4   6  15     1211.91     1123.15     68.98 o
  -3   6  15       16.08       55.31     19.52 o
  -2   6  15     2851.86     2654.32    116.48 o
  -1   6  15      137.26      119.72     16.75 o
   0   6  15     1263.70     1203.04     45.95 o
   1   6  15      647.68      626.36     31.39 o
   2   6  15      104.15       96.99     34.16 o
   3   6  15      794.02      798.06     27.14 o
   4   6  15        5.43        2.49      7.75 o
   5   6  15     2246.31     2296.67     54.31 o
   6   6  15        1.31        9.93      9.02 o
   7   6  15     1413.81     1473.75     43.47 o
  -6   7  15      156.59      149.02     35.79 o
  -5   7  15     2219.38     2029.62    108.67 o
  -4   7  15        0.24       18.87     18.22 o
  -3   7  15     4671.65     4535.57    186.76 o
  -2   7  15      104.03       83.94     22.12 o
  -1   7  15     1283.78     1262.82    102.16 o
   0   7  15     1005.58     1027.29     53.03 o
   1   7  15     1904.76     1805.29     62.72 o
   2   7  15     1123.21     1055.39     43.62 o
   3   7  15      814.80      813.65     37.62 o
   4   7  15     3981.58     4044.55    119.40 o
   5   7  15      180.53      199.71     24.25 o
  -4   8  15     2107.10     2071.26    110.62 o
  -3   8  15      141.61      150.32     31.23 o
  -2   8  15     2068.95     1895.57     96.31 o
  -1   8  15      629.78      519.80     41.00 o
   0   8  15     2115.88     1988.20     69.52 o
   1   8  15     1271.99     1240.12     64.75 o
   2   8  15      702.94      666.24     35.01 o
   3   8  15     1253.95     1261.12     66.37 o
 -10   0  16       16.53       11.50     12.60 o
  -9   0  16     5089.01     4817.68    133.81 o
  -8   0  16     4279.14     4389.86    121.89 o
  -7   0  16     5698.56     5519.58    121.02 o
  -6   0  16      112.27      132.24     13.14 o
  -5   0  16    13347.95    12642.18    324.27 o
  -4   0  16     2598.13     2455.80     87.90 o
  -3   0  16    11079.62    10435.98    255.28 o
  -2   0  16        9.65       12.30      6.21 o
  -1   0  16    27745.19    26448.86    507.59 o
   0   0  16      591.24      531.40     19.72 o
   1   0  16    19537.57    18467.12    381.42 o
   2   0  16      536.21      545.33     36.19 o
   3   0  16    18629.53    17868.14    365.18 o
   4   0  16      398.90      313.82     19.07 o
   5   0  16     9152.42     8418.25    173.99 o
   6   0  16     1948.73     1905.26     52.05 o
   7   0  16     3367.83     3260.16     93.72 o
   8   0  16      197.51      220.62     15.38 o
   9   0  16     2319.02     2241.83     58.08 o
 -10   1  16      590.14      591.58     26.48 o
  -9   1  16      955.45     1066.20     31.62 o
  -8   1  16      755.49      791.79     23.58 o
  -7   1  16      132.16      133.18     10.80 o
  -6   1  16     5106.53     5053.33     78.15 o
  -5   1  16     1169.40     1233.86     25.37 o
  -4   1  16     7742.69     7779.34    112.69 o
  -3   1  16      157.50      156.24      8.67 o
  -2   1  16    14218.41    13668.12    189.63 o
  -1   1  16     1818.13     1764.64     30.90 o
   0   1  16     8655.84     8276.72    108.86 o
   1   1  16     1117.15     1052.35     21.19 o
   2   1  16    15899.84    15984.24    331.64 o
   3   1  16       40.86       58.48      6.02 o
   4   1  16     5933.57     5823.36     81.38 o
   5   1  16      828.18      804.73     18.66 o
   6   1  16     5277.86     5207.18     85.77 o
   7   1  16       44.23       31.34     10.14 o
   8   1  16      380.48      385.99     22.50 o
   9   1  16     1253.36     1217.55     46.87 o
 -10   2  16      276.45      309.12     29.68 o
  -9   2  16        6.77       16.72      9.96 o
  -8   2  16      105.35      120.58     18.60 o
  -7   2  16      186.68      223.08     12.91 o
  -6   2  16      640.87      654.11     20.32 o
  -5   2  16       81.98      105.94      7.99 o
  -4   2  16       23.82       23.01      4.95 o
  -3   2  16      226.11      229.00     10.10 o
  -2   2  16       61.88       81.10      6.55 o
  -1   2  16      468.23      463.75     12.19 o
   0   2  16     1241.48     1250.61     21.55 o
   1   2  16      446.51      502.25     18.19 o
   2   2  16       31.18       47.77      4.31 o
   3   2  16      443.03      439.70     15.89 o
   4   2  16      222.47      226.51     11.86 o
   5   2  16      386.40      388.86     18.34 o
   6   2  16       53.25       53.53      9.03 o
   7   2  16      212.30      191.47     14.65 o
   8   2  16      312.80      313.11     21.12 o
   9   2  16      175.39      159.25     17.35 o
 -10   3  16      809.20      736.95     41.87 o
  -9   3  16       18.05       34.24     12.70 o
  -8   3  16        4.96       25.68     12.80 o
  -7   3  16      121.91      108.29     14.96 o
  -6   3  16     4718.31     4588.22    104.94 o
  -5   3  16      159.66      183.09      8.47 o
  -4   3  16       68.48       77.63      6.24 o
  -3   3  16      234.59      237.99     11.19 o
  -2   3  16     7726.91     7768.88    126.44 o
  -1   3  16      369.33      370.55      9.91 o
   0   3  16      581.08      569.36     12.54 o
   1   3  16      434.13      425.36     12.91 o
   2   3  16     7049.27     7007.87    107.70 o
   3   3  16      303.66      286.62     16.63 o
   4   3  16      311.44      315.14     20.93 o
   5   3  16      123.39      150.23     12.19 o
   6   3  16     2655.67     2708.83     55.79 o
   7   3  16        2.02       -8.07      8.07 o
   8   3  16      303.81      277.34     21.85 o
   9   3  16      140.02      148.68     16.90 o
  -9   4  16     1816.84     1867.73     72.12 o
  -8   4  16     1833.74     1843.37     62.15 o
  -7   4  16     1540.89     1538.07     48.55 o
  -6   4  16      176.07      156.34     16.70 o
  -5   4  16     8585.42     8360.15    310.68 o
  -4   4  16      567.56      573.41     23.40 o
  -3   4  16     5710.04     5764.43     93.63 o
  -2   4  16       34.36       48.22      4.90 o
  -1   4  16     8042.73     8030.39    139.82 o
   0   4  16       10.39       15.46      5.16 o
   1   4  16     5250.28     5129.27     85.99 o
   2   4  16      861.67      765.82     21.24 o
   3   4  16     8920.28     9389.51    151.15 o
   4   4  16        9.25        8.97      6.48 o
   5   4  16     6006.69     5857.00    102.24 o
   6   4  16      304.21      312.22     18.19 o
   7   4  16     3529.66     3660.06     72.97 o
   8   4  16      236.57      286.09     21.32 o
  -8   5  16     1058.68     1104.96     41.68 o
  -7   5  16     1404.91     1368.29     45.10 o
  -6   5  16     2950.47     2904.38     73.71 o
  -5   5  16      403.93      430.90     22.00 o
  -4   5  16     4973.35     4783.20    103.93 o
  -3   5  16      257.72      273.96     33.84 o
  -2   5  16    10666.32    10451.33    376.12 o
  -1   5  16       33.68       43.35     11.73 o
   0   5  16    13164.49    12866.14    228.40 o
   1   5  16        9.23       13.95      6.39 o
   2   5  16    11434.68    11173.19    196.59 o
   3   5  16       53.26       56.32      9.37 o
   4   5  16     6797.88     6619.12    124.77 o
   5   5  16      271.56      269.25     18.65 o
   6   5  16     2606.27     2745.79     64.11 o
   7   5  16      687.57      758.42     29.56 o
  -7   6  16      851.22      784.38     71.25 o
  -6   6  16     1131.84     1091.96     41.75 o
  -5   6  16      775.95      707.99     55.96 o
  -4   6  16      118.82      105.42     25.38 o
  -3   6  16     2782.74     2743.46    124.29 o
  -2   6  16      585.17      608.43     44.90 o
  -1   6  16     1118.64     1047.75     56.94 o
   0   6  16       71.07       73.17     24.40 o
   1   6  16     3665.14     3392.78    100.45 o
   2   6  16       41.18       43.01     14.40 o
   3   6  16     2397.50     2400.55     60.03 o
   4   6  16     1627.04     1626.96     49.87 o
   5   6  16     1725.06     1751.08     45.41 o
   6   6  16      106.66       89.12     13.19 o
  -6   7  16      225.04      277.21     44.25 o
  -5   7  16       31.65       35.79     22.12 o
  -4   7  16       39.85       41.00     21.47 o
  -3   7  16      192.70      181.55     31.23 o
  -2   7  16      791.91      775.67     54.01 o
  -1   7  16      473.80      418.64     30.27 o
   0   7  16        3.29        5.43     10.46 o
   1   7  16       96.44      134.48     17.98 o
   2   7  16      623.04      581.15     31.71 o
   3   7  16      813.31      736.36     36.53 o
   4   7  16        0.61        1.34     11.20 o
   5   7  16       82.63       74.27     12.10 o
  -4   8  16       52.63       57.91     26.68 o
  -3   8  16      633.08      617.54     52.06 o
  -2   8  16       32.12       35.14     20.17 o
  -1   8  16     1460.17     1332.35     54.03 o
   0   8  16       32.59       30.87     13.11 o
   1   8  16     1467.59     1538.53    136.33 o
   2   8  16       10.07        3.89     11.67 o
   3   8  16     2495.84     2354.38    126.57 o
 -10   1  17     1575.06     1507.81     45.80 o
  -9   1  17       75.25       98.61     11.75 o
  -8   1  17     2568.92     2507.82     50.52 o
  -7   1  17        7.45       15.91      6.77 o
  -6   1  17     2830.82     2831.38     48.68 o
  -5   1  17        3.87        8.15      4.79 o
  -4   1  17     2131.57     2002.05     38.86 o
  -3   1  17       37.58       30.45      5.28 o
  -2   1  17     2443.01     2322.69     39.24 o
  -1   1  17      210.95      247.63     12.95 o
   0   1  17      527.45      530.82     13.88 o
   1   1  17     1509.04     1511.85     26.02 o
   2   1  17     2162.24     2040.79     36.83 o
   3   1  17      772.58      874.90     19.93 o
   4   1  17       35.41       28.91      5.37 o
   5   1  17     1628.24     1649.01     30.22 o
   6   1  17        0.92       -5.41      5.41 o
   7   1  17      314.82      295.69     14.26 o
   8   1  17      464.75      470.97     24.40 o
   9   1  17      935.20      916.13     33.13 o
 -10   2  17      335.51      326.76     30.82 o
  -9   2  17     5169.69     5266.85    101.84 o
  -8   2  17     3888.83     3830.09     94.68 o
  -7   2  17     2648.85     2735.09     52.45 o
  -6   2  17      203.79      230.80     13.03 o
  -5   2  17     6160.75     5964.98    101.47 o
  -4   2  17     1982.37     1965.96     35.18 o
  -3   2  17     4026.21     4044.13     62.64 o
  -2   2  17     4298.06     4227.86     64.60 o
  -1   2  17     7546.67     7462.97     99.34 o
   0   2  17      130.23      158.60      7.67 o
   1   2  17     1778.84     1836.37     29.23 o
   2   2  17     5779.31     5706.12     91.65 o
   3   2  17     2203.54     2130.15     33.66 o
   4   2  17      205.98      219.08     12.00 o
   5   2  17      864.51      866.29     31.64 o
   6   2  17     4626.53     4745.77     86.03 o
   7   2  17      442.28      439.24     27.80 o
   8   2  17      330.39      291.43     20.65 o
   9   2  17     1532.80     1677.59     48.71 o
 -10   3  17     3463.35     3393.47    108.81 o
  -9   3  17      477.13      536.62     33.38 o
  -8   3  17     4905.65     4976.59    155.18 o
  -7   3  17      354.75      326.16     22.91 o
  -6   3  17     7157.50     7089.70    223.94 o
  -5   3  17       31.00       20.49      5.66 o
  -4   3  17     5694.62     5596.10     91.29 o
  -3   3  17      123.44      157.30      8.63 o
  -2   3  17     2613.26     2573.31     39.19 o
  -1   3  17      351.43      377.86     10.33 o
   0   3  17     1048.32     1053.90     18.39 o
   1   3  17     1252.35     1298.79     26.22 o
   2   3  17      448.28      480.83     14.71 o
   3   3  17      744.84      844.15     23.41 o
   4   3  17        0.75       -5.42      5.65 o
   5   3  17     1900.82     1914.01     42.49 o
   6   3  17      106.70       96.12     11.99 o
   7   3  17     2264.46     2176.94     49.45 o
   8   3  17      511.02      469.27     28.49 o
  -9   4  17      554.44      546.21     50.25 o
  -8   4  17      317.61      329.58     25.04 o
  -7   4  17     2013.64     2088.64     60.05 o
  -6   4  17      205.35      194.65     19.92 o
  -5   4  17     1356.16     1314.79     40.89 o
  -4   4  17     1224.42     1135.68     35.56 o
  -3   4  17     2339.25     2301.60     43.67 o
  -2   4  17        7.96       26.18      4.85 o
  -1   4  17      786.12      783.00     21.74 o
   0   4  17     2569.93     2579.00     53.69 o
   1   4  17     1139.80     1124.56     42.63 o
   2   4  17      196.69      194.10     12.22 o
   3   4  17       48.23       57.04      8.55 o
   4   4  17     3010.42     2888.55     56.91 o
   5   4  17      350.40      359.47     18.76 o
   6   4  17      110.46      118.70     12.60 o
   7   4  17        0.55       -3.67      9.02 o
   8   4  17     1256.43     1335.60     47.67 o
  -8   5  17      533.77      545.43     31.14 o
  -7   5  17      173.61      174.51     18.29 o
  -6   5  17      407.14      405.39     26.69 o
  -5   5  17      316.18      338.41     20.13 o
  -4   5  17       52.28       68.86     20.17 o
  -3   5  17      502.04      508.22     42.30 o
  -2   5  17       23.83       69.63     19.52 o
  -1   5  17      128.92      119.73     22.12 o
   0   5  17     1269.13     1213.12     29.97 o
   1   5  17      157.27      169.15     12.00 o
   2   5  17       35.48       57.13      9.86 o
   3   5  17      254.80      258.61     16.12 o
   4   5  17      388.89      387.12     20.34 o
   5   5  17       82.51       90.68     14.93 o
   6   5  17       48.13       41.83     11.30 o
   7   5  17        5.02        7.78     10.15 o
  -7   6  17     1110.49     1099.69     45.97 o
  -6   6  17       81.22       73.40     12.47 o
  -5   6  17     3613.88     3636.91    163.33 o
  -4   6  17      297.67      339.68     41.65 o
  -3   6  17      764.27      773.71     54.01 o
  -2   6  17      215.02      199.12     29.93 o
  -1   6  17     1656.42     1600.05     83.94 o
   0   6  17      334.95      326.11     25.85 o
   1   6  17      414.32      391.66     26.58 o
   2   6  17     1840.43     1722.22     45.15 o
   3   6  17      534.69      531.58     32.96 o
   4   6  17      189.37      202.85     15.46 o
   5   6  17      134.69      135.84     16.11 o
   6   6  17     1057.59     1073.14     38.13 o
  -6   7  17     2480.43     2234.60    121.04 o
  -5   7  17      101.79      136.00     30.58 o
  -4   7  17     2349.30     2223.53    112.58 o
  -3   7  17      285.64      245.97     36.44 o
  -2   7  17     2653.50     2351.08    111.27 o
  -1   7  17      672.13      627.10     33.90 o
   0   7  17     2183.34     2155.22     73.61 o
   1   7  17      716.10      612.61     48.15 o
   2   7  17      684.19      684.79     54.01 o
   3   7  17     1524.25     1643.69    104.44 o
   4   7  17       38.08       39.18      8.86 o
   5   7  17     1737.96     1704.77     49.17 o
  -3   8  17     1810.43     1762.17     96.31 o
  -2   8  17       39.31       26.68     19.52 o
  -1   8  17      610.37      643.56     36.53 o
   0   8  17     2579.39     2489.92     83.96 o
   1   8  17     1840.19     1854.16     68.10 o
   2   8  17      943.69      918.99     71.91 o
 -10   0  18     2063.37     1994.51     78.74 o
  -9   0  18      580.52      589.21     33.44 o
  -8   0  18     1088.63     1135.56     46.16 o
  -7   0  18       18.47       23.05      9.38 o
  -6   0  18    11242.81    11157.80    226.91 o
  -5   0  18      456.76      454.07     20.58 o
  -4   0  18     5372.82     5438.06    116.49 o
  -3   0  18     1089.91     1142.52     33.54 o
  -2   0  18    17108.56    16674.65    326.31 o
  -1   0  18      250.12      203.23     13.76 o
   0   0  18     7438.41     7337.32    150.42 o
   1   0  18     2675.44     2490.24     59.20 o
   2   0  18    15735.45    15829.70    310.88 o
   3   0  18      942.78     1108.77     33.85 o
   4   0  18     3407.44     3331.74     99.09 o
   5   0  18     7550.31     7279.45    171.82 o
   6   0  18    10067.10    10161.14    179.94 o
   7   0  18     1628.97     1580.66     40.87 o
   8   0  18     1202.19     1219.13     34.04 o
   9   0  18     3577.30     3517.86    105.06 o
 -10   1  18      380.85      443.65     25.17 o
  -9   1  18      950.16     1019.72     31.15 o
  -8   1  18     1662.86     1621.59     41.47 o
  -7   1  18     1398.92     1367.33     32.34 o
  -6   1  18       10.49       15.09      5.94 o
  -5   1  18     1657.57     1729.51     33.09 o
  -4   1  18      616.38      639.39     17.06 o
  -3   1  18     6887.03     6912.72    101.46 o
  -2   1  18     1407.71     1351.98     26.40 o
  -1   1  18    11795.79    11283.25    158.82 o
   0   1  18       73.54       68.36      6.32 o
   1   1  18     6937.83     6636.45     89.78 o
   2   1  18      654.49      641.68     16.54 o
   3   1  18     7843.69     7677.66    112.16 o
   4   1  18     2524.59     2532.07     41.13 o
   5   1  18     1856.56     1861.53     33.41 o
   6   1  18     1803.03     1793.33     36.81 o
   7   1  18     2315.92     2287.96     68.52 o
   8   1  18     1125.24     1104.61     35.97 o
   9   1  18      626.23      682.72     33.25 o
 -10   2  18        3.34        2.62     15.62 o
  -9   2  18       46.26       64.76     10.54 o
  -8   2  18      154.55      176.98     15.21 o
  -7   2  18      462.80      474.12     23.84 o
  -6   2  18      111.87      120.57     10.43 o
  -5   2  18      495.29      485.24     16.63 o
  -4   2  18     2090.32     2090.02     37.24 o
  -3   2  18        6.36       12.34      4.89 o
  -2   2  18      202.18      197.95      9.83 o
  -1   2  18      214.21      225.61      9.52 o
   0   2  18     2366.89     2444.46     37.30 o
   1   2  18      716.38      741.88     19.78 o
   2   2  18      123.18      155.46      7.20 o
   3   2  18       10.81       17.51      3.69 o
   4   2  18      716.46      733.68     24.69 o
   5   2  18       53.74       55.66      9.04 o
   6   2  18       41.01       34.79      8.74 o
   7   2  18      185.24      196.53     16.95 o
   8   2  18        7.48       13.04      9.52 o
   9   2  18      153.86      178.33     18.02 o
  -9   3  18      382.45      381.83     27.78 o
  -8   3  18      161.94      182.66     18.66 o
  -7   3  18        6.57       20.60     10.58 o
  -6   3  18       14.72       28.89      6.49 o
  -5   3  18     1011.63     1040.70     24.90 o
  -4   3  18      254.40      266.86     12.55 o
  -3   3  18      152.80      173.57     10.17 o
  -2   3  18     1310.36     1319.67     26.41 o
  -1   3  18     1946.47     1967.60     38.32 o
   0   3  18       36.96       38.17      5.54 o
   1   3  18     3165.76     3100.90     51.27 o
   2   3  18     1962.90     1876.51     39.16 o
   3   3  18     2389.49     2399.46     50.19 o
   4   3  18       34.97       62.11      8.70 o
   5   3  18     1443.18     1435.37     38.99 o
   6   3  18      832.26      859.04     27.33 o
   7   3  18      394.34      446.54     22.72 o
   8   3  18       44.06       44.79     12.30 o
  -9   4  18     1064.59     1036.11     51.11 o
  -8   4  18      581.74      596.62     30.67 o
  -7   4  18       88.71       74.49     13.73 o
  -6   4  18     4627.56     4533.22    105.57 o
  -5   4  18      110.89      140.80     25.71 o
  -4   4  18     2443.39     2469.13     61.52 o
  -3   4  18      317.49      361.78     11.62 o
  -2   4  18    15549.02    14824.24    223.20 o
  -1   4  18      410.27      379.73     15.28 o
   0   4  18     2053.92     1984.00     44.35 o
   1   4  18      228.62      217.41     12.58 o
   2   4  18     6922.31     6769.07    112.50 o
   3   4  18      485.53      484.16     17.89 o
   4   4  18      601.11      592.85     29.02 o
   5   4  18     3077.83     3083.66     70.59 o
   6   4  18     4401.47     4461.73     84.00 o
   7   4  18      611.57      616.75     37.29 o
   8   4  18     1247.58     1226.07     45.68 o
  -8   5  18      128.90      173.99     22.33 o
  -7   5  18     1174.78     1209.47     58.49 o
  -6   5  18      364.75      345.74     23.24 o
  -5   5  18     5293.90     5119.97    114.31 o
  -4   5  18       33.22       34.78      9.36 o
  -3   5  18     5999.56     5384.77    212.79 o
  -2   5  18        7.36       24.08     16.27 o
  -1   5  18     9076.44     8216.08    301.94 o
   0   5  18      230.21      247.13     13.13 o
   1   5  18     9597.22     9188.34    164.09 o
   2   5  18     1240.88     1161.31     31.86 o
   3   5  18     4429.51     4307.03     86.46 o
   4   5  18      830.33      829.50     28.15 o
   5   5  18     4500.48     4435.83     91.88 o
   6   5  18     1740.92     1763.10     47.91 o
   7   5  18     1125.19     1162.38     75.52 o
  -7   6  18     1014.14     1031.89     47.83 o
  -6   6  18      502.37      511.11     26.84 o
  -5   6  18        0.56       26.68     18.22 o
  -4   6  18     2105.05     2093.39    106.72 o
  -3   6  18      546.90      459.41     41.65 o
  -2   6  18     1113.87     1122.50     66.37 o
  -1   6  18      118.74      108.67     22.78 o
   0   6  18     3956.48     3520.21    105.43 o
   1   6  18       94.94       95.94     21.47 o
   2   6  18      951.48      953.66     42.56 o
   3   6  18      750.07      684.27     27.89 o
   4   6  18     2554.00     2530.69     58.31 o
   5   6  18      121.78      117.08     13.78 o
   6   6  18       57.72       78.26     13.10 o
  -5   7  18       93.36       48.80     23.43 o
  -4   7  18      104.27       70.28     24.08 o
  -3   7  18        3.17       -0.65     17.57 o
  -2   7  18     1354.73     1489.51     81.34 o
  -1   7  18      429.73      413.95     31.46 o
   0   7  18        2.68       17.00     11.67 o
   1   7  18      154.03      171.13     25.38 o
   2   7  18       18.97       22.30     12.35 o
   3   7  18      421.58      429.14     34.16 o
   4   7  18        4.33       10.09      8.10 o
  -3   8  18      448.66      472.43     52.71 o
  -2   8  18      641.86      534.25     48.15 o
  -1   8  18        0.32        3.95     11.86 o
   0   8  18     1875.49     1819.99     90.78 o
   1   8  18      396.28      391.14     31.42 o
   2   8  18     1106.90     1087.14     49.25 o
 -10   1  19      439.76      473.80     25.98 o
  -9   1  19     2620.19     2771.78     63.96 o
  -8   1  19       80.89      101.04     10.75 o
  -7   1  19     1373.23     1390.95     33.18 o
  -6   1  19     1916.41     1904.64     40.12 o
  -5   1  19     3833.44     3829.07     62.09 o
  -4   1  19       26.31       36.33      6.01 o
  -3   1  19      980.79      950.23     21.45 o
  -2   1  19     3266.05     3284.41     52.95 o
  -1   1  19     3882.44     3903.36     61.10 o
   0   1  19      162.71      181.97      9.43 o
   1   1  19      444.14      509.55     16.05 o
   2   1  19     3200.75     3240.57     48.81 o
   3   1  19      579.03      555.88     15.97 o
   4   1  19       11.46       17.15      5.59 o
   5   1  19      200.59      202.88     10.89 o
   6   1  19     1837.67     1807.49     36.02 o
   7   1  19       61.75       70.51      8.72 o
   8   1  19      107.56      133.55     15.11 o
   9   1  19     1329.77     1268.01     46.34 o
 -10   2  19     3647.72     3801.67    117.56 o
  -9   2  19        0.03        8.10      8.18 o
  -8   2  19     3959.53     4025.96     92.14 o
  -7   2  19        2.77        2.51      6.22 o
  -6   2  19     6083.84     6264.71    104.28 o
  -5   2  19       15.42       18.72      6.17 o
  -4   2  19     6571.53     6734.93    100.00 o
  -3   2  19     1418.24     1361.65     28.04 o
  -2   2  19     7375.24     7332.48    107.03 o
  -1   2  19      149.93      153.98      8.32 o
   0   2  19     2218.80     2185.71     36.61 o
   1   2  19     2200.93     2247.49     38.86 o
   2   2  19      784.30      773.30     18.45 o
   3   2  19     2489.04     2441.01     39.29 o
   4   2  19      518.39      458.00     18.39 o
   5   2  19     3327.01     3314.04     64.19 o
   6   2  19        0.12       -2.73      6.93 o
   7   2  19      879.05      883.53     31.47 o
   8   2  19     1623.78     1643.91     46.98 o
  -9   3  19     3505.23     3598.65    116.91 o
  -8   3  19       99.22      112.53     18.24 o
  -7   3  19     4238.86     4288.94    102.46 o
  -6   3  19      277.04      295.07     14.64 o
  -5   3  19     6801.45     6576.26    107.38 o
  -4   3  19      423.46      418.56     15.00 o
  -3   3  19     4182.70     3839.55     66.23 o
  -2   3  19     1099.14     1070.47     20.96 o
  -1   3  19     3382.56     3335.40     76.73 o
   0   3  19      899.06      908.77     20.59 o
   1   3  19        3.29       18.74      5.89 o
   2   3  19     1657.27     1651.28     36.18 o
   3   3  19        1.30        0.77      8.51 o
   4   3  19     1269.11     1264.90     32.09 o
   5   3  19      185.89      193.28     14.35 o
   6   3  19     2283.44     2267.96     50.54 o
   7   3  19      300.50      322.03     22.01 o
   8   3  19     1099.88     1149.29     38.60 o
  -9   4  19       28.35       46.22     14.27 o
  -8   4  19      970.76      983.03     38.85 o
  -7   4  19       33.35       50.63     12.61 o
  -6   4  19      229.86      270.16     21.65 o
  -5   4  19        7.83       28.45      9.70 o
  -4   4  19      585.01      592.15     24.39 o
  -3   4  19      406.71      375.43     12.40 o
  -2   4  19       10.62       35.06      5.56 o
  -1   4  19     1690.60     1673.84     47.13 o
   0   4  19      177.16      137.06     12.77 o
   1   4  19     1470.92     1465.85     36.72 o
   2   4  19        1.18        9.37      6.49 o
   3   4  19     1945.41     1870.35     42.74 o
   4   4  19       18.57       13.09      7.32 o
   5   4  19     1003.93     1012.64     33.18 o
   6   4  19      354.37      364.18     22.67 o
   7   4  19     1568.52     1467.68     44.02 o
  -8   5  19      283.93      270.41     36.13 o
  -7   5  19      175.83      179.77     18.45 o
  -6   5  19      104.86       84.47     17.98 o
  -5   5  19     1916.33     1990.23     54.51 o
  -4   5  19      575.30      607.97     26.80 o
  -3   5  19      213.20      264.85     34.49 o
  -2   5  19      894.76      788.03     53.36 o
  -1   5  19      800.80      909.07     55.96 o
   0   5  19     2147.48     2106.06     46.70 o
   1   5  19       27.49       46.33      8.64 o
   2   5  19       97.22      107.68     11.42 o
   3   5  19       40.98       77.62     10.67 o
   4   5  19     1952.30     2006.75     49.93 o
   5   5  19      170.32      220.02     17.53 o
   6   5  19        0.12       17.95     10.28 o
   7   5  19       67.76       83.72     15.22 o
  -7   6  19        3.56       14.79     11.52 o
  -6   6  19     2083.84     2132.46     67.05 o
  -5   6  19       22.74       16.92     17.57 o
  -4   6  19     1747.24     1647.64     91.10 o
  -3   6  19      185.01      236.86     34.49 o
  -2   6  19     2201.05     2036.78    100.21 o
  -1   6  19      142.37       87.20     22.12 o
   0   6  19      822.96      726.60     36.41 o
   1   6  19     1590.06     1565.02     58.83 o
   2   6  19       36.72       38.10     14.04 o
   3   6  19      737.98      732.84     25.46 o
   4   6  19       40.17       46.43     10.39 o
   5   6  19     2185.87     2224.44     55.38 o
  -5   7  19     1791.88     1738.09    100.86 o
  -4   7  19     1049.59     1043.12     70.93 o
  -3   7  19     2630.18     2408.34    117.78 o
  -2   7  19      595.06      552.47     46.20 o
  -1   7  19      745.68      702.79     50.76 o
   0   7  19     1192.61     1090.99     47.62 o
   1   7  19      767.48      681.56     36.59 o
   2   7  19     1050.29      983.12     63.12 o
   3   7  19        1.06      -10.54     10.54 o
   4   7  19     2885.26     2843.33     70.49 o
  -2   8  19      973.36      939.65     64.42 o
  -1   8  19     1719.48     1719.87     91.10 o
   0   8  19      335.37      349.09     30.74 o
   1   8  19     1132.87     1111.73     50.46 o
 -10   0  20      600.26      698.75     37.60 o
  -9   0  20      993.26     1100.32     47.23 o
  -8   0  20     1094.42     1017.77     67.68 o
  -7   0  20     1222.24     1236.17     48.29 o
  -6   0  20      430.30      433.18     21.63 o
  -5   0  20     7251.51     7431.90    156.55 o
  -4   0  20      316.55      377.51     20.22 o
  -3   0  20     3709.58     3714.07     84.47 o
  -2   0  20     1993.72     2034.39     51.66 o
  -1   0  20     4661.67     4582.84     99.98 o
   0   0  20     3538.21     3464.52     78.70 o
   1   0  20     3187.23     3422.45     78.32 o
   2   0  20     9864.09     9673.99    197.20 o
   3   0  20     7277.93     7294.15    153.23 o
   4   0  20     5667.60     5475.57    120.05 o
   5   0  20     5415.31     5494.71    121.87 o
   6   0  20     5675.55     5819.21    129.29 o
   7   0  20     3188.36     3290.52    100.11 o
   8   0  20     3495.98     3338.13    101.77 o
 -10   1  20      932.99      944.75     35.20 o
  -9   1  20      937.82     1017.53     31.83 o
  -8   1  20      519.75      547.84     22.91 o
  -7   1  20      158.77      180.31     12.80 o
  -6   1  20     2371.81     2378.06     47.64 o
  -5   1  20      595.77      631.88     18.11 o
  -4   1  20     1077.92     1098.97     24.27 o
  -3   1  20      732.28      688.53     17.97 o
  -2   1  20     3546.68     3554.62     57.08 o
  -1   1  20      467.12      498.63     14.58 o
   0   1  20     3804.18     3691.34     58.77 o
   1   1  20     6572.77     6306.25     86.79 o
   2   1  20     7337.74     7242.12     98.69 o
   3   1  20     1661.06     1644.78     29.69 o
   4   1  20     2005.50     1853.19     35.63 o
   5   1  20     4590.36     4431.74     71.47 o
   6   1  20     2532.19     2520.13     60.37 o
   7   1  20     1797.72     1829.98     40.20 o
   8   1  20      288.08      273.76     20.29 o
  -9   2  20      121.51      135.67     14.26 o
  -8   2  20       44.77       62.48     10.61 o
  -7   2  20      335.09      355.11     29.59 o
  -6   2  20      200.56      246.33     14.27 o
  -5   2  20      417.90      419.71     16.31 o
  -4   2  20       76.94       64.49      7.28 o
  -3   2  20     1861.96     1759.92     33.15 o
  -2   2  20      155.98      155.98      9.41 o
  -1   2  20      913.61      929.70     22.71 o
   0   2  20        4.40       12.75      4.40 o
   1   2  20      195.99      180.94     11.59 o
   2   2  20       23.98       24.18      5.13 o
   3   2  20       45.77       47.65      7.54 o
   4   2  20      159.85      173.95     12.85 o
   5   2  20        3.79       -6.34      6.34 o
   6   2  20        6.28       12.06     11.22 o
   7   2  20        1.34       -4.09      8.08 o
   8   2  20       20.90        4.46     13.43 o
  -9   3  20      402.21      466.19     30.94 o
  -8   3  20      686.62      657.38     31.36 o
  -7   3  20       46.03       39.45     12.12 o
  -6   3  20      872.95      855.96     25.53 o
  -5   3  20        3.16        9.60      6.98 o
  -4   3  20      306.40      285.18     23.15 o
  -3   3  20      513.38      525.97     16.84 o
  -2   3  20     2074.35     2088.61     34.45 o
  -1   3  20       27.90       33.47      5.38 o
   0   3  20       64.73       79.16      6.61 o
   1   3  20     3315.02     3308.50     59.99 o
   2   3  20     3286.90     3305.14     61.83 o
   3   3  20      615.41      628.39     20.92 o
   4   3  20       38.11       23.21      7.85 o
   5   3  20     2403.20     2436.54     52.36 o
   6   3  20     2434.81     2416.51     53.05 o
   7   3  20      277.09      296.74     21.42 o
   8   3  20        2.01        2.67      9.97 o
  -8   4  20      796.81      783.88     34.88 o
  -7   4  20     1189.97     1132.99     48.02 o
  -6   4  20        7.01        5.61      8.83 o
  -5   4  20     3777.27     3695.00     88.29 o
  -4   4  20      122.18      114.84     13.26 o
  -3   4  20     2994.31     2770.64     46.04 o
  -2   4  20     1142.24     1119.19     24.73 o
  -1   4  20     3095.55     2941.95     81.29 o
   0   4  20     1180.62     1190.62     46.98 o
   1   4  20     3308.05     3224.72     67.14 o
   2   4  20     4384.63     4299.37     85.89 o
   3   4  20     1675.00     1703.21     43.41 o
   4   4  20      926.59      980.72     31.58 o
   5   4  20     1455.33     1468.56     41.52 o
   6   4  20     2599.73     2597.76     63.02 o
   7   4  20      559.45      633.83     28.65 o
  -8   5  20     1287.64     1248.46     89.20 o
  -7   5  20      133.51      161.35     18.09 o
  -6   5  20     2376.70     2269.87     62.40 o
  -5   5  20       25.37       26.76     16.24 o
  -4   5  20     3932.30     3756.16    104.77 o
  -3   5  20       23.68       20.82     16.92 o
  -2   5  20     4509.46     4232.33    174.39 o
  -1   5  20      591.30      568.10     22.94 o
   0   5  20     3468.88     3348.02     97.55 o
   1   5  20     1847.13     1804.93     43.18 o
   2   5  20     3792.05     3630.55    103.97 o
   3   5  20     3624.34     3616.87     76.30 o
   4   5  20     3459.25     3422.48     98.06 o
   5   5  20     3200.23     3251.54     73.15 o
   6   5  20     1621.81     1694.99     47.82 o
  -6   6  20      422.16      493.17     26.25 o
  -5   6  20      938.75      933.14     68.33 o
  -4   6  20        5.42        3.90     16.27 o
  -3   6  20     2187.03     2031.57    102.81 o
  -2   6  20       29.34       63.77     20.82 o
  -1   6  20     1562.35     1475.85     78.74 o
   0   6  20      260.41      229.05     39.69 o
   1   6  20     2751.32     2596.32     85.55 o
   2   6  20       20.51       15.47      8.62 o
   3   6  20     1303.65     1251.61     35.53 o
   4   6  20      640.37      678.48     26.13 o
   5   6  20      704.40      674.43     28.01 o
  -5   7  20       25.59       17.57     22.12 o
  -4   7  20      762.86      741.83     59.22 o
  -3   7  20      742.82      769.81     58.57 o
  -2   7  20      166.01      156.83     29.93 o
  -1   7  20       19.81        6.51     17.57 o
   0   7  20      250.78      258.87     25.92 o
   1   7  20     1414.45     1494.03     59.47 o
   2   7  20      115.10       90.95     17.89 o
   3   7  20       24.88       40.32     15.28 o
  -9   1  21       81.64      110.66     16.24 o
  -8   1  21     1205.48     1162.45     57.01 o
  -7   1  21     1152.46     1057.76     34.85 o
  -6   1  21     2319.56     2375.70     48.10 o
  -5   1  21     2105.06     2113.56     39.60 o
  -4   1  21      507.48      499.42     15.75 o
  -3   1  21     3017.22     2938.84     49.66 o
  -2   1  21     1823.32     1819.18     34.09 o
  -1   1  21     2315.21     2352.51     41.13 o
   0   1  21      527.28      560.40     15.85 o
   1   1  21     2743.15     2751.03     51.11 o
   2   1  21     1606.87     1586.28     37.22 o
   3   1  21      138.27      163.75      9.50 o
   4   1  21        3.59       -2.81      5.79 o
   5   1  21     1864.35     1880.65     37.12 o
   6   1  21        4.92       -4.83      6.33 o
   7   1  21      239.12      213.43     16.27 o
   8   1  21      723.84      725.26     25.61 o
  -9   2  21     3859.34     4126.61    118.18 o
  -8   2  21      209.03      223.77     16.24 o
  -7   2  21     3462.87     3567.64     66.68 o
  -6   2  21     4645.98     4635.76     82.58 o
  -5   2  21     8217.85     8051.79    130.25 o
  -4   2  21      136.16      158.73     10.22 o
  -3   2  21     2554.53     2645.09     45.78 o
  -2   2  21     6364.61     6262.06     93.84 o
  -1   2  21     4807.78     4782.32     73.90 o
   0   2  21     3267.29     3159.41     48.13 o
   1   2  21      271.67      295.87     12.36 o
   2   2  21     8550.84     8282.46    120.86 o
   3   2  21     2144.62     2056.08     49.68 o
   4   2  21     2088.44     2140.09     81.85 o
   5   2  21      262.94      243.50     15.63 o
   6   2  21     3531.01     3522.13     77.61 o
   7   2  21       12.36       11.49      9.78 o
   8   2  21      208.96      215.44     19.44 o
  -9   3  21      130.15      150.26     19.39 o
  -8   3  21     2448.81     2490.63     70.56 o
  -7   3  21      645.19      629.85     29.46 o
  -6   3  21     3284.00     3318.28     68.29 o
  -5   3  21     1319.14     1319.61     30.64 o
  -4   3  21     3112.87     2892.56     53.95 o
  -3   3  21     4399.78     4175.52     72.30 o
  -2   3  21     1833.24     1716.71     35.44 o
  -1   3  21     4568.17     4411.83     63.66 o
   0   3  21     1404.60     1353.22     26.87 o
   1   3  21     6883.74     6852.31    124.04 o
   2   3  21      311.46      312.70     17.93 o
   3   3  21     2160.37     2156.51     46.01 o
   4   3  21       32.63       37.89      8.81 o
   5   3  21     2297.64     2312.81     50.61 o
   6   3  21        9.94       17.67      9.05 o
   7   3  21      598.93      592.11     28.27 o
  -8   4  21      134.22      155.09     21.37 o
  -7   4  21      316.92      340.68     31.51 o
  -6   4  21       35.82       14.52      9.74 o
  -5   4  21       20.46       26.32     10.38 o
  -4   4  21     1167.56     1176.36     46.13 o
  -3   4  21      374.90      392.53     14.57 o
  -2   4  21      943.71      908.36     20.36 o
  -1   4  21      214.10      215.52     15.99 o
   0   4  21     2611.75     2504.18     84.71 o
   1   4  21      241.07      239.03     17.59 o
   2   4  21     1249.28     1217.17     39.07 o
   3   4  21      331.67      349.83     20.37 o
   4   4  21     2605.57     2640.30     63.97 o
   5   4  21       10.86       14.23      9.33 o
   6   4  21      455.29      503.89     38.98 o
   7   4  21      334.86      311.65     22.84 o
  -7   5  21      470.03      445.12     28.36 o
  -6   5  21      580.99      608.23     35.78 o
  -5   5  21       28.18       33.90     24.40 o
  -4   5  21      471.94      503.96     24.43 o
  -3   5  21      316.50      257.69     35.14 o
  -2   5  21     1452.61     1345.70     76.14 o
  -1   5  21      145.76      120.08     26.03 o
   0   5  21      184.32      203.00     15.45 o
   1   5  21      273.82      315.04     17.24 o
   2   5  21     1208.18     1135.17     33.13 o
   3   5  21      599.38      651.63     27.24 o
   4   5  21       54.64       80.65     12.27 o
   5   5  21        7.93       22.37     10.03 o
   6   5  21      113.73      133.84     16.06 o
  -6   6  21      546.66      566.78     63.12 o
  -5   6  21     1757.24     1716.62     98.26 o
  -4   6  21      291.60      283.72     40.35 o
  -3   6  21      454.27      439.89     47.50 o
  -2   6  21     1763.49     1697.75     89.80 o
  -1   6  21     1424.95     1480.40     80.04 o
   0   6  21     1394.19     1259.81     70.93 o
   1   6  21      351.63      303.14     23.44 o
   2   6  21     2984.87     2867.47     71.39 o
   3   6  21      164.11      188.81     15.61 o
   4   6  21      906.97      925.18     35.79 o
   5   6  21        4.34        7.22      9.86 o
  -4   7  21     1523.40     1455.68     88.50 o
  -3   7  21     1794.05     1727.68     95.66 o
  -2   7  21      125.23      143.16     29.28 o
  -1   7  21     2705.43     2541.74    119.08 o
   0   7  21      132.12      155.90     21.49 o
   1   7  21     2667.47     2458.26    111.92 o
   2   7  21      173.05      165.12     22.66 o
   3   7  21     3628.93     3558.37    113.03 o
  -9   0  22     3664.62     3590.00    108.73 o
  -8   0  22      639.76      693.83     47.18 o
  -7   0  22      406.47      384.45     50.11 o
  -6   0  22     4117.71     4242.83     99.41 o
  -5   0  22      257.92      240.89     18.24 o
  -4   0  22      355.22      348.83     21.09 o
  -3   0  22     5630.43     5367.54    117.24 o
  -2   0  22     6281.22     6227.79    132.92 o
  -1   0  22      723.92      732.86     26.48 o
   0   0  22     2470.64     2361.70     59.16 o
   1   0  22     8312.97     8090.74    176.33 o
   2   0  22     3405.84     3302.12     78.17 o
   3   0  22      228.34      268.75     18.84 o
   4   0  22      768.85      841.95     31.58 o
   5   0  22     8859.86     8649.18    189.03 o
   6   0  22     1133.63     1121.51     39.03 o
   7   0  22     1120.85     1150.14     40.48 o
   8   0  22       47.35       47.19     14.45 o
  -9   1  22     1416.05     1546.23     42.14 o
  -8   1  22      556.16      549.13     30.31 o
  -7   1  22     1459.95     1516.53     36.05 o
  -6   1  22        1.12       13.96      6.96 o
  -5   1  22     1884.71     1968.37     37.95 o
  -4   1  22      350.55      327.87     15.51 o
  -3   1  22     3420.17     3354.83     55.83 o
  -2   1  22      467.25      483.89     15.18 o
  -1   1  22     2744.65     2631.70     45.42 o
   0   1  22      482.64      444.03     14.36 o
   1   1  22     1328.20     1416.71     29.01 o
   2   1  22     1314.23     1351.89     26.29 o
   3   1  22     2179.46     2098.17     36.26 o
   4   1  22     3997.57     3815.28     58.58 o
   5   1  22      169.15      181.79     10.84 o
   6   1  22     1607.04     1625.38     34.05 o
   7   1  22      246.10      227.61     14.41 o
   8   1  22     2350.56     2335.82     64.85 o
  -9   2  22       15.07       42.82     11.03 o
  -8   2  22      470.02      488.55     22.61 o
  -7   2  22      257.24      285.78     16.16 o
  -6   2  22      319.42      292.24     15.93 o
  -5   2  22        1.58       11.08      6.92 o
  -4   2  22     1663.24     1600.06     40.35 o
  -3   2  22       27.48       42.57      6.76 o
  -2   2  22      560.51      549.37     16.36 o
  -1   2  22      146.73      140.09      9.46 o
   0   2  22     3160.59     3095.10     47.87 o
   1   2  22        0.59        6.64      4.68 o
   2   2  22       13.41       36.76      6.38 o
   3   2  22       15.95       28.18      6.14 o
   4   2  22      120.80      128.74     13.24 o
   5   2  22       10.30        5.54      7.91 o
   6   2  22       25.77       11.37      9.72 o
   7   2  22      323.63      353.88     24.80 o
  -9   3  22      193.75      218.62     22.40 o
  -8   3  22      811.86      810.75     48.45 o
  -7   3  22        0.27       -3.66      6.04 o
  -6   3  22        6.79       25.91      7.90 o
  -5   3  22       87.09      101.74      9.72 o
  -4   3  22        0.71        4.51      6.01 o
  -3   3  22        0.31        8.54      5.94 o
  -2   3  22      183.93      218.58     12.47 o
  -1   3  22     1290.53     1310.02     25.25 o
   0   3  22       49.74       44.94      6.36 o
   1   3  22       36.84       44.49     11.74 o
   2   3  22      454.85      473.76     22.73 o
   3   3  22        1.10       -0.85      6.60 o
   4   3  22      916.03      886.39     28.32 o
   5   3  22      137.79      130.22     12.96 o
   6   3  22     2234.79     2302.11     52.36 o
   7   3  22        0.89       -5.82      9.16 o
  -8   4  22      717.83      682.10     33.07 o
  -7   4  22       47.13       42.66     12.37 o
  -6   4  22     2371.76     2358.68     65.01 o
  -5   4  22      547.00      527.89     24.99 o
  -4   4  22      851.15      812.51     26.67 o
  -3   4  22      376.87      392.98     14.98 o
  -2   4  22     5786.29     5504.88     90.77 o
  -1   4  22      562.91      543.76     23.55 o
   0   4  22      379.63      382.65     21.05 o
   1   4  22     2091.23     2130.08     76.17 o
   2   4  22     3216.15     3166.62     68.36 o
   3   4  22     1135.79     1189.06     35.38 o
   4   4  22       14.93       10.55      8.79 o
   5   4  22     2901.07     2956.41     68.75 o
   6   4  22      358.66      369.54     23.74 o
  -7   5  22     2327.13     2321.21     66.34 o
  -6   5  22      350.96      360.63     37.15 o
  -5   5  22     2105.33     1940.95     64.72 o
  -4   5  22        0.72        3.49     11.71 o
  -3   5  22     2660.54     2373.85    115.18 o
  -2   5  22      175.97      208.88     31.23 o
  -1   5  22     3003.96     2887.55     81.59 o
   0   5  22      365.05      366.95     19.90 o
   1   5  22     3261.31     3321.55     70.31 o
   2   5  22     2026.11     2067.60     50.17 o
   3   5  22      425.05      443.10     21.88 o
   4   5  22     1555.12     1573.11     43.91 o
   5   5  22      742.86      772.23     41.70 o
   6   5  22     3708.15     3879.19    101.89 o
  -6   6  22     1514.87     1492.77     95.01 o
  -5   6  22      274.74      247.93     40.35 o
  -4   6  22     4356.58     4086.57    179.60 o
  -3   6  22       90.28      132.10     28.63 o
  -2   6  22     1270.92     1371.08     78.74 o
  -1   6  22      664.43      673.50     51.41 o
   0   6  22     1834.07     1742.00     89.15 o
   1   6  22       67.91       68.24      9.73 o
   2   6  22      760.86      742.03     28.91 o
   3   6  22     1694.82     1778.96     46.10 o
   4   6  22      928.02      934.34     32.04 o
  -4   7  22      359.64      390.44     49.46 o
  -3   7  22      644.31      500.41     54.01 o
  -2   7  22       25.89       42.30     22.12 o
  -1   7  22      763.21      755.49     55.31 o
   0   7  22       16.47       29.28     18.87 o
   1   7  22      771.73      695.32     39.53 o
   2   7  22       72.50       75.44     18.05 o
  -9   1  23     1833.81     1938.45     49.50 o
  -8   1  23      115.66      126.83     13.28 o
  -7   1  23       91.22      102.93     11.53 o
  -6   1  23     2622.42     2640.35     52.93 o
  -5   1  23     2056.86     2051.00     39.62 o
  -4   1  23     2232.16     2203.54     41.08 o
  -3   1  23       15.96       20.48      7.13 o
  -2   1  23     5079.34     4932.36     77.16 o
  -1   1  23     1136.35     1104.85     24.69 o
   0   1  23      706.72      727.02     19.30 o
   1   1  23      429.20      443.18     14.92 o
   2   1  23     2514.19     2594.26     46.16 o
   3   1  23      194.41      215.10     11.36 o
   4   1  23     1215.78     1253.99     26.16 o
   5   1  23      653.08      631.64     17.89 o
   6   1  23     1473.27     1475.44     32.01 o
   7   1  23       16.64       30.37      9.16 o
  -9   2  23     1094.75     1141.56     38.29 o
  -8   2  23     1069.73     1165.40     34.52 o
  -7   2  23     3574.21     3637.71     68.61 o
  -6   2  23     1664.19     1734.74     39.06 o
  -5   2  23     2758.54     2736.14     53.50 o
  -4   2  23     2047.64     2026.74     42.17 o
  -3   2  23     9634.11     9493.88    138.40 o
  -2   2  23     2923.55     2851.97     57.28 o
  -1   2  23     3222.09     3025.71     51.30 o
   0   2  23      612.09      635.77     17.90 o
   1   2  23     8334.42     8084.33    110.27 o
   2   2  23      638.35      642.80     20.49 o
   3   2  23     3602.57     3463.86     57.96 o
   4   2  23      397.75      395.07     25.71 o
   5   2  23     4873.15     4847.70     99.58 o
   6   2  23       75.63      102.21     13.59 o
   7   2  23      727.94      686.10     29.63 o
  -8   3  23      596.86      663.10     61.97 o
  -7   3  23      994.40      996.87     29.31 o
  -6   3  23     2868.84     2950.99     63.25 o
  -5   3  23     1247.17     1206.03     29.65 o
  -4   3  23     3550.28     3453.74     63.25 o
  -3   3  23      995.41      964.99     25.27 o
  -2   3  23     7372.21     7133.42    115.86 o
  -1   3  23     1154.47     1092.87     22.73 o
   0   3  23     5989.89     5704.59     80.49 o
   1   3  23       77.84       92.15     11.28 o
   2   3  23     5613.50     5600.74    117.61 o
   3   3  23       25.08       24.05      8.64 o
   4   3  23     2567.34     2633.62     55.54 o
   5   3  23      210.67      235.20     16.76 o
   6   3  23     1490.34     1559.94     45.39 o
   7   3  23      254.51      252.41     20.54 o
  -8   4  23      206.88      235.03     23.04 o
  -7   4  23       45.68       31.46     12.55 o
  -6   4  23       30.81       30.30     11.23 o
  -5   4  23      730.60      712.08     30.94 o
  -4   4  23      299.02      288.25     14.42 o
  -3   4  23      381.00      353.50     14.90 o
  -2   4  23        0.87        5.47      6.16 o
  -1   4  23      969.71      976.96     29.10 o
   0   4  23       54.37       56.45     10.68 o
   1   4  23      535.51      524.09     24.55 o
   2   4  23      428.58      477.86     24.68 o
   3   4  23     1464.45     1509.81     41.77 o
   4   4  23      129.59      123.32     13.87 o
   5   4  23      346.14      390.36     23.90 o
   6   4  23      461.85      471.82     27.26 o
  -7   5  23      429.40      429.02     28.37 o
  -6   5  23      884.87      869.60     34.36 o
  -5   5  23      459.41      451.63     50.76 o
  -4   5  23      250.98      260.72     18.44 o
  -3   5  23       24.15       13.01     16.92 o
  -2   5  23     2105.17     1989.27    100.86 o
  -1   5  23     1071.26     1053.24     38.63 o
   0   5  23        0.07        4.30      7.92 o
   1   5  23        6.16       -1.25      7.99 o
   2   5  23     1443.55     1499.37     40.79 o
   3   5  23      438.88      392.98     31.54 o
   4   5  23       18.77       33.41     10.66 o
   5   5  23        3.09       11.62     10.10 o
  -5   6  23     1133.63     1177.82     80.04 o
  -4   6  23      308.63      378.07     48.15 o
  -3   6  23     2645.67     2488.38    122.34 o
  -2   6  23      844.06      762.65     57.26 o
  -1   6  23     1657.37     1489.51     83.29 o
   0   6  23      243.71      241.42     34.49 o
   1   6  23     2976.57     2960.26     83.92 o
   2   6  23      114.91      104.99     26.74 o
   3   6  23     1326.54     1337.85     39.12 o
   4   6  23       20.27       35.05     10.87 o
  -3   7  23      500.48      538.15     57.91 o
  -2   7  23     2938.58     2798.13    134.05 o
  -1   7  23        5.66        3.25     16.92 o
   0   7  23     2908.18     2969.27    135.35 o
   1   7  23       97.88      142.93     21.96 o
  -9   0  24     3504.67     3603.61    110.33 o
  -8   0  24     1538.82     1565.69     84.59 o
  -7   0  24     2045.88     2032.47     70.36 o
  -6   0  24     1046.23     1117.16     38.46 o
  -5   0  24     6252.12     6315.90    138.36 o
  -4   0  24       24.33       16.06      9.92 o
  -3   0  24     1203.85     1188.38     45.77 o
  -2   0  24      683.38      649.00     40.28 o
  -1   0  24     1005.28      959.10     59.54 o
   0   0  24     2228.42     2109.67     55.77 o
   1   0  24      567.77      617.68     25.58 o
   2   0  24     1879.71     1898.12     52.36 o
   3   0  24      221.09      228.09     18.21 o
   4   0  24     1865.48     1746.29     51.02 o
   5   0  24      103.29      106.33     14.49 o
   6   0  24     1591.45     1568.34     49.12 o
   7   0  24       57.14       57.47     12.70 o
  -9   1  24     1075.46     1139.51     35.73 o
  -8   1  24     1310.73     1330.88     38.10 o
  -7   1  24       55.74       48.64     11.01 o
  -6   1  24     2834.58     2886.92     56.99 o
  -5   1  24      521.45      532.29     17.63 o
  -4   1  24     2753.67     2746.74     49.08 o
  -3   1  24      170.57      155.90     10.65 o
  -2   1  24     2780.38     2785.67     48.85 o
  -1   1  24      426.56      438.10     15.15 o
   0   1  24      465.92      496.39     16.14 o
   1   1  24     2016.91     1979.41     37.89 o
   2   1  24      460.00      483.71     16.16 o
   3   1  24      581.64      573.81     18.02 o
   4   1  24        4.59        2.11      5.34 o
   5   1  24     4105.38     4216.54     65.15 o
   6   1  24       33.12       26.52      7.11 o
   7   1  24      943.75      994.68     31.13 o
  -8   2  24       81.51      110.95     15.69 o
  -7   2  24      651.85      682.21     23.01 o
  -6   2  24       11.19       41.02      8.48 o
  -5   2  24      400.11      477.82     19.34 o
  -4   2  24       20.55       18.53      7.26 o
  -3   2  24      270.42      262.75     13.49 o
  -2   2  24        6.92       19.68      6.14 o
  -1   2  24      335.41      376.12     15.04 o
   0   2  24      191.45      234.96     12.27 o
   1   2  24      324.53      393.39     14.18 o
   2   2  24      199.90      229.63     11.53 o
   3   2  24      241.43      249.48     12.35 o
   4   2  24      380.71      416.21     22.96 o
   5   2  24        9.74        9.76      9.03 o
   6   2  24      125.43      140.21     15.74 o
   7   2  24        7.18        7.71      9.79 o
  -8   3  24       13.09       19.26     11.47 o
  -7   3  24      162.53      160.39     15.59 o
  -6   3  24     1733.66     1769.25     43.67 o
  -5   3  24     1140.58     1166.57     29.48 o
  -4   3  24      210.69      225.45     13.81 o
  -3   3  24      152.08      159.58     11.66 o
  -2   3  24      504.70      500.59     17.47 o
  -1   3  24      939.32      943.03     23.99 o
   0   3  24       73.20       93.86      7.63 o
   1   3  24     1294.83     1322.20     36.33 o
   2   3  24      703.03      716.78     28.08 o
   3   3  24       37.32       37.01      9.64 o
   4   3  24      280.48      308.04     20.46 o
   5   3  24     1289.57     1352.35     37.06 o
   6   3  24       34.51       23.90     10.84 o
  -7   4  24     1778.56     1741.18     55.32 o
  -6   4  24       68.17       57.15     12.80 o
  -5   4  24     2355.93     2414.10     65.55 o
  -4   4  24      211.30      203.05     12.91 o
  -3   4  24     2103.57     1954.85     39.94 o
  -2   4  24      108.56      104.24     10.36 o
  -1   4  24      854.02      777.20     25.79 o
   0   4  24      363.46      338.50     21.56 o
   1   4  24      662.01      629.17     27.01 o
   2   4  24     2203.25     2144.96     68.06 o
   3   4  24       20.31       11.16      9.35 o
   4   4  24     1684.35     1668.31     52.97 o
   5   4  24       14.78       15.71      9.83 o
   6   4  24     1686.24     1751.23     50.29 o
  -6   5  24     3079.41     3020.29     78.56 o
  -5   5  24       68.48       67.32     28.63 o
  -4   5  24     1713.50     1706.86     55.12 o
  -3   5  24       99.35      112.58     26.68 o
  -2   5  24     1733.80     1779.09     94.36 o
  -1   5  24      492.29      445.19     24.73 o
   0   5  24      811.32      773.75     49.70 o
   1   5  24      591.90      662.97     27.82 o
   2   5  24      676.01      678.80     31.58 o
   3   5  24     2049.97     2054.90     52.22 o
   4   5  24        7.57       -2.01      8.93 o
   5   5  24     2061.72     2150.26     60.51 o
  -5   6  24     1331.86     1350.26     87.85 o
  -4   6  24       76.56       59.87     25.38 o
  -3   6  24     2298.82     2119.42    110.62 o
  -2   6  24      158.47      196.52     33.84 o
  -1   6  24      747.86      720.35     54.66 o
   0   6  24      375.77      327.32     40.35 o
   1   6  24      264.43      265.40     19.41 o
   2   6  24      674.20      669.39     29.14 o
   3   6  24       80.18      110.42     13.89 o
  -2   7  24      169.45      155.52     32.54 o
  -1   7  24     1528.84     1404.92     83.94 o
   0   7  24      924.88      817.96     59.22 o
  -8   1  25      360.68      377.38     26.58 o
  -7   1  25      985.44      987.36     28.58 o
  -6   1  25     1280.66     1268.53     32.55 o
  -5   1  25      513.18      540.44     19.74 o
  -4   1  25        1.84        5.03      5.87 o
  -3   1  25     2643.66     2623.62     47.39 o
  -2   1  25      171.89      168.32     10.90 o
  -1   1  25      987.48     1001.29     23.99 o
   0   1  25     1423.94     1349.02     29.13 o
   1   1  25     5982.30     5744.63     89.30 o
   2   1  25      730.91      752.92     20.80 o
   3   1  25      861.27      838.97     23.55 o
   4   1  25      676.02      733.56     21.19 o
   5   1  25     4128.58     4032.12     75.09 o
   6   1  25       17.98        7.89      7.21 o
   7   1  25      512.81      550.01     27.72 o
  -8   2  25      774.95      800.69     35.50 o
  -7   2  25       10.06        4.13      7.85 o
  -6   2  25     3773.21     3740.02     70.23 o
  -5   2  25      795.15      821.65     25.68 o
  -4   2  25     3068.03     2882.88     56.00 o
  -3   2  25      676.16      630.68     28.91 o
  -2   2  25     8528.86     8406.88    124.76 o
  -1   2  25      324.46      342.83     14.76 o
   0   2  25     7139.20     6861.67    103.84 o
   1   2  25      754.50      793.65     19.49 o
   2   2  25     8221.25     7874.21    108.86 o
   3   2  25       27.91       34.88      6.57 o
   4   2  25     4121.44     4106.06     77.43 o
   5   2  25     2197.09     2214.45     49.73 o
   6   2  25     4736.52     4656.37     87.91 o
  -8   3  25      335.10      378.63     27.77 o
  -7   3  25     1931.33     1953.10     52.50 o
  -6   3  25      537.99      587.56     23.24 o
  -5   3  25     2679.10     2709.49     61.22 o
  -4   3  25        9.07       -1.47      6.30 o
  -3   3  25     4350.23     4298.70     76.26 o
  -2   3  25        2.11        7.68      6.23 o
  -1   3  25     5417.88     5244.04    103.32 o
   0   3  25      232.22      244.37     11.62 o
   1   3  25     8428.63     8199.60    135.70 o
   2   3  25      423.42      391.99     29.87 o
   3   3  25     4522.30     4664.17     95.73 o
   4   3  25      733.41      762.52     28.89 o
   5   3  25     4171.02     4260.27     91.79 o
   6   3  25      500.87      541.64     29.25 o
  -7   4  25      709.16      700.88     33.00 o
  -6   4  25      147.52      144.52     17.90 o
  -5   4  25        8.50        4.51      8.67 o
  -4   4  25      437.71      426.96     18.06 o
  -3   4  25      783.85      817.21     26.28 o
  -2   4  25      710.61      632.61     20.66 o
  -1   4  25      508.49      489.72     21.73 o
   0   4  25      555.98      507.20     24.18 o
   1   4  25       30.65       40.41     10.43 o
   2   4  25      614.48      662.41     29.23 o
   3   4  25      723.24      715.28     31.11 o
   4   4  25     1030.51     1092.56     40.69 o
   5   4  25      106.76      124.69     15.37 o
  -6   5  25        0.25        3.61     11.67 o
  -5   5  25        2.82       10.41     15.94 o
  -4   5  25      110.04      125.91     13.39 o
  -3   5  25      788.18      706.04     56.61 o
  -2   5  25        0.50       10.01      7.95 o
  -1   5  25      108.41      125.26     15.16 o
   0   5  25      135.46      161.35     15.84 o
   1   5  25     1969.61     1921.88     54.82 o
   2   5  25       68.04       62.55     12.58 o
   3   5  25      148.36      184.52     16.98 o
   4   5  25      135.17      170.18     17.00 o
  -4   6  25     1005.18      937.05     69.63 o
  -3   6  25       53.87       85.90     26.03 o
  -2   6  25     1935.69     1895.57    102.16 o
  -1   6  25       65.09       55.96     22.78 o
   0   6  25     2475.26     2375.15    115.83 o
   1   6  25       97.56      125.93     15.41 o
   2   6  25     2921.40     2911.50     88.20 o
   3   6  25        5.56       25.72     17.47 o
  -8   0  26     2920.98     3043.30     96.72 o
  -7   0  26        5.19        8.18     11.94 o
  -6   0  26     7983.21     7811.89    204.51 o
  -5   0  26      500.53      523.83     26.38 o
  -4   0  26     3498.60     3448.46    129.97 o
  -3   0  26     1719.21     1663.47     48.89 o
  -2   0  26     6356.74     6318.83    138.00 o
  -1   0  26      128.00      115.39     14.11 o
   0   0  26      817.41      760.21     29.52 o
   1   0  26     5356.73     5064.88    114.16 o
   2   0  26       36.25       48.13     10.58 o
   3   0  26       12.22       15.28      9.50 o
   4   0  26       14.65        3.94     11.04 o
   5   0  26     4367.30     4397.11    105.23 o
   6   0  26        8.56       23.58     11.29 o
  -8   1  26       17.69       30.20     10.06 o
  -7   1  26     1780.83     1796.73     42.02 o
  -6   1  26        4.57        1.83     10.36 o
  -5   1  26     1797.15     1920.11     82.73 o
  -4   1  26      168.62      169.36     12.02 o
  -3   1  26     2023.93     1926.59     38.30 o
  -2   1  26      924.71      911.53     23.51 o
  -1   1  26     2316.43     2242.35     42.31 o
   0   1  26      655.20      676.53     19.64 o
   1   1  26     1421.91     1467.71     31.60 o
   2   1  26      450.00      482.68     17.53 o
   3   1  26      476.95      495.57     20.13 o
   4   1  26     1338.29     1376.82     31.42 o
   5   1  26       19.25       18.17      7.48 o
   6   1  26      420.71      408.67     18.75 o
  -8   2  26      107.62      137.70     14.38 o
  -7   2  26        0.56        7.99      7.64 o
  -6   2  26      148.05      148.72     12.80 o
  -5   2  26      537.73      594.77     21.14 o
  -4   2  26      117.09      130.58     11.66 o
  -3   2  26       14.76       25.27      7.32 o
  -2   2  26        1.15       13.43      6.12 o
  -1   2  26      525.48      543.20     21.22 o
   0   2  26      253.23      268.29     13.54 o
   1   2  26      527.30      568.27     17.87 o
   2   2  26       49.81       65.91      8.87 o
   3   2  26      990.16      967.70     24.13 o
   4   2  26      607.26      630.58     23.14 o
   5   2  26      200.39      228.28     16.87 o
   6   2  26        0.03        8.48      8.52 o
  -7   3  26      935.25     1020.24     39.26 o
  -6   3  26       46.00       31.00     14.63 o
  -5   3  26      882.35      904.50     31.30 o
  -4   3  26        0.08       -1.44      6.38 o
  -3   3  26      394.54      452.71     18.68 o
  -2   3  26       65.65       75.00      9.21 o
  -1   3  26     1029.93      984.05     25.98 o
   0   3  26       76.87       77.56      8.71 o
   1   3  26      185.37      204.71     13.39 o
   2   3  26       15.62       27.72      8.36 o
   3   3  26       55.38       68.35     11.55 o
   4   3  26        4.37       18.59     11.45 o
   5   3  26      219.19      260.29     20.28 o
   6   3  26       58.87       61.29     13.62 o
  -7   4  26        2.73        6.48     10.90 o
  -6   4  26     3144.32     3243.53     84.89 o
  -5   4  26      262.16      274.33     14.37 o
  -4   4  26     1019.38     1010.55     28.98 o
  -3   4  26     1109.39     1158.83     31.34 o
  -2   4  26     3327.00     3366.54     67.97 o
  -1   4  26      122.01      114.42     12.46 o
   0   4  26      465.89      418.68     22.27 o
   1   4  26     1521.90     1470.80     45.98 o
   2   4  26     1178.24     1108.73     66.08 o
   3   4  26      552.50      552.52     28.49 o
   4   4  26       85.32       82.80     14.68 o
   5   4  26     2224.33     2283.21     67.36 o
  -5   5  26     1895.89     1829.58     62.66 o
  -4   5  26      202.66      185.39     28.63 o
  -3   5  26     2005.25     1974.31    106.07 o
  -2   5  26      324.54      274.41     21.15 o
  -1   5  26     1510.30     1438.08     67.02 o
   0   5  26      896.35      856.81     32.45 o
   1   5  26      731.41      815.31     32.31 o
   2   5  26     1532.34     1613.14     50.18 o
   3   5  26      217.50      217.13     20.47 o
   4   5  26     1533.49     1625.79     47.07 o
  -3   6  26      102.73      157.48     33.84 o
  -2   6  26      267.80      272.00     39.69 o
  -1   6  26     3188.19     2992.69    140.56 o
   0   6  26      538.15      478.94     50.76 o
   1   6  26      188.43      187.77     33.84 o
   2   6  26      260.20      310.88     25.46 o
  -8   1  27       25.16       32.78     10.31 o
  -7   1  27        0.23        8.41      8.90 o
  -6   1  27      694.63      741.25     25.70 o
  -5   1  27      443.63      417.93     19.96 o
  -4   1  27      752.43      751.68     21.86 o
  -3   1  27      377.04      400.97     17.43 o
  -2   1  27     3185.66     3163.69     79.23 o
  -1   1  27       95.92      113.74      9.99 o
   0   1  27     1623.68     1590.53     33.53 o
   1   1  27     2602.60     2609.09     48.05 o
   2   1  27     2250.29     2242.35     43.32 o
   3   1  27      195.29      186.80     12.71 o
   4   1  27      944.68      957.75     29.36 o
   5   1  27     1389.66     1431.66     38.79 o
   6   1  27      631.64      680.08     22.97 o
  -7   2  27     2158.34     2215.06     48.97 o
  -6   2  27       61.47       69.63     10.30 o
  -5   2  27     1312.15     1315.55     33.86 o
  -4   2  27      467.16      491.97     20.24 o
  -3   2  27     7611.51     7490.05    152.09 o
  -2   2  27       54.40       53.03      8.73 o
  -1   2  27     3139.14     3092.51     54.45 o
   0   2  27     1460.91     1504.86     32.24 o
   1   2  27     8221.67     8033.87    120.95 o
   2   2  27      357.69      365.82     15.99 o
   3   2  27     2903.78     2947.85     56.55 o
   4   2  27     2326.93     2339.80     51.73 o
   5   2  27     5073.97     5057.95     93.74 o
   6   2  27      906.81      937.76     32.67 o
  -7   3  27       31.82       44.97      9.75 o
  -6   3  27     2862.43     3066.82     85.47 o
  -5   3  27       13.40       11.59      7.57 o
  -4   3  27     3672.82     3608.59     67.70 o
  -3   3  27       62.54       69.39      9.34 o
  -2   3  27     4471.93     4424.35     78.78 o
  -1   3  27       84.34       93.83     12.31 o
   0   3  27     3658.57     3462.18     71.02 o
   1   3  27     1035.60     1008.00     48.09 o
   2   3  27     3636.18     3609.26     69.91 o
   3   3  27      898.14      854.98     38.01 o
   4   3  27     2906.43     2920.10     68.83 o
   5   3  27     1976.87     1979.38     53.66 o
  -6   4  27      385.21      382.86     33.38 o
  -5   4  27     1390.21     1416.71     36.28 o
  -4   4  27      186.50      221.39     14.85 o
  -3   4  27      289.09      266.86     17.85 o
  -2   4  27       10.31       13.70      8.92 o
  -1   4  27     1644.12     1581.25     42.05 o
   0   4  27       99.22      131.37     13.61 o
   1   4  27      411.67      418.14     22.95 o
   2   4  27       51.12       55.39     12.45 o
   3   4  27      710.29      707.68     32.07 o
   4   4  27       22.03       34.63     12.76 o
  -5   5  27        6.11        8.14     10.94 o
  -4   5  27       50.87       42.30     23.43 o
  -3   5  27      709.85      756.14     60.52 o
  -2   5  27      214.98      216.26     18.62 o
  -1   5  27       22.12       15.88     12.36 o
   0   5  27       12.00       14.96      9.86 o
   1   5  27      776.39      867.24     34.16 o
   2   5  27      660.26      677.75     30.70 o
   3   5  27        0.02       -3.77     10.39 o
  -2   6  27       10.53       19.52     20.82 o
  -1   6  27     1149.61     1086.06     73.53 o
   0   6  27      344.96      438.59     50.11 o
  -7   0  28     3825.46     3945.48    118.19 o
  -6   0  28      177.95      159.70     22.45 o
  -5   0  28     9632.52     9778.86    206.82 o
  -4   0  28      549.87      562.40     36.85 o
  -3   0  28     7503.77     7438.26    161.29 o
  -2   0  28      272.01      300.65     21.62 o
  -1   0  28     3166.60     3100.98     77.95 o
   0   0  28      751.74      799.33     31.58 o
   1   0  28      591.38      614.42     27.54 o
   2   0  28      571.28      619.18     53.30 o
   3   0  28       72.39       80.99     23.40 o
   4   0  28     1722.97     1819.58     54.88 o
   5   0  28      283.29      314.11     23.93 o
   6   0  28      370.54      392.49     26.90 o
  -7   1  28     1260.49     1185.62     36.21 o
  -6   1  28     2687.29     2824.15     57.95 o
  -5   1  28        0.59       -0.38      6.96 o
  -4   1  28     1801.70     1759.57     37.22 o
  -3   1  28     1316.43     1317.28     30.41 o
  -2   1  28     2083.59     2116.55     41.63 o
  -1   1  28      420.14      439.10     17.34 o
   0   1  28      524.65      548.93     26.19 o
   1   1  28     1979.74     1981.30     39.82 o
   2   1  28     1471.72     1463.66     32.80 o
   3   1  28      220.54      252.97     14.50 o
   4   1  28        2.24       12.03      7.04 o
   5   1  28     1274.20     1325.52     34.60 o
  -7   2  28        2.03        8.09      8.68 o
  -6   2  28       13.43        5.07      7.83 o
  -5   2  28       27.96       35.59      8.65 o
  -4   2  28      937.47      944.81     27.21 o
  -3   2  28       59.13       60.41     10.44 o
  -2   2  28      154.41      175.66     13.09 o
  -1   2  28      230.64      269.34     14.44 o
   0   2  28      346.04      331.41     15.76 o
   1   2  28        2.16       54.89     14.77 o
   2   2  28      198.40      209.29     13.77 o
   3   2  28       44.24       49.95      8.19 o
   4   2  28      476.24      507.23     24.04 o
   5   2  28        1.32       13.50      9.02 o
  -6   3  28     1088.25     1131.62     34.14 o
  -5   3  28       70.49       79.56     10.39 o
  -4   3  28      314.83      313.39     17.06 o
  -3   3  28     1358.77     1395.93     34.13 o
  -2   3  28     1564.84     1572.78     36.52 o
  -1   3  28      157.59      153.76     12.24 o
   0   3  28      141.04      155.72     12.63 o
   1   3  28      547.02      613.15     25.04 o
   2   3  28     1199.13     1168.57     36.16 o
   3   3  28      165.14      166.48     15.99 o
   4   3  28      156.59      183.45     17.39 o
   5   3  28      486.41      574.66     29.77 o
  -6   4  28      648.52      709.97     48.77 o
  -5   4  28     3371.58     3409.68     70.96 o
  -4   4  28      257.34      271.25     16.69 o
  -3   4  28     2864.79     2815.21     81.67 o
  -2   4  28      713.10      705.93     22.97 o
  -1   4  28      856.53      835.02     33.02 o
   0   4  28     1024.77     1013.18     32.83 o
   1   4  28      788.33      801.90     29.11 o
   2   4  28      770.67      761.15     33.00 o
   3   4  28       83.28       91.15     15.28 o
   4   4  28     1277.52     1382.34     48.58 o
  -4   5  28     1816.58     1666.51     98.91 o
  -3   5  28      623.66      622.09     63.12 o
  -2   5  28     1671.76     1656.70     90.78 o
  -1   5  28      981.73      930.24     39.85 o
   0   5  28      942.31      934.38     31.32 o
   1   5  28     1048.55     1015.64     38.37 o
   2   5  28      248.04      265.27     26.17 o
  -7   1  29      585.24      655.16     27.14 o
  -6   1  29      481.39      484.06     22.81 o
  -5   1  29      147.84      166.14     13.70 o
  -4   1  29       39.09       60.57      9.67 o
  -3   1  29     2443.70     2510.34     47.98 o
  -2   1  29        0.46       12.99      6.47 o
  -1   1  29      563.07      618.69     19.73 o
   0   1  29      642.09      635.75     20.08 o
   1   1  29     2170.75     2232.11     43.87 o
   2   1  29      349.03      380.21     26.90 o
   3   1  29        0.53        4.84      6.77 o
   4   1  29     2371.43     2498.81     48.75 o
   5   1  29      497.43      520.39     21.63 o
  -7   2  29        0.84        7.97      8.18 o
  -6   2  29     1482.73     1462.90     41.00 o
  -5   2  29      418.63      458.61     20.94 o
  -4   2  29      647.45      642.14     22.36 o
  -3   2  29     1063.48     1082.51     29.79 o
  -2   2  29     1796.87     1774.85     40.46 o
  -1   2  29      543.24      541.64     18.68 o
   0   2  29     1023.95     1028.00     26.10 o
   1   2  29     2681.65     2739.73     50.65 o
   2   2  29     3246.58     3184.81     62.22 o
   3   2  29     2080.67     2179.78     58.65 o
   4   2  29     1319.65     1413.63     43.04 o
   5   2  29     2666.62     2758.25     91.06 o
  -6   3  29      523.99      556.03     25.10 o
  -5   3  29     1965.41     1982.85     44.59 o
  -4   3  29       67.43       46.77      9.20 o
  -3   3  29     1759.32     1740.66     39.93 o
  -2   3  29       69.17       82.21     10.07 o
  -1   3  29     1479.38     1484.70     35.22 o
   0   3  29     1093.40     1120.85     36.15 o
   1   3  29     1443.04     1358.31     45.63 o
   2   3  29     1323.05     1235.00     37.75 o
   3   3  29      660.80      679.06     27.62 o
   4   3  29     2652.07     2689.78     65.04 o
  -5   4  29        7.91       22.55     12.77 o
  -4   4  29     1298.17     1282.52     35.16 o
  -3   4  29      359.57      406.28     19.01 o
  -2   4  29      671.79      685.52     25.36 o
  -1   4  29       33.88       46.74     12.15 o
   0   4  29      629.06      615.35     26.09 o
   1   4  29        3.43       36.06     10.28 o
   2   4  29      124.83      123.90     14.93 o
   3   4  29      203.41      185.08     17.38 o
  -3   5  29      141.98      126.89     31.89 o
  -2   5  29       44.90       51.12     17.57 o
  -1   5  29      364.16      341.72     38.39 o
   0   5  29      465.11      532.93     25.42 o
   1   5  29      128.64      137.60     15.48 o
  -7   0  30     1152.46     1197.76     59.22 o
  -6   0  30     4938.66     4858.32    139.82 o
  -5   0  30      363.44      358.39     30.12 o
  -4   0  30      583.53      642.65     29.68 o
  -3   0  30     3912.06     4007.13     97.68 o
  -2   0  30     4306.43     4084.52     98.70 o
  -1   0  30     1907.50     2035.25     58.49 o
   0   0  30      278.08      252.39     21.02 o
   1   0  30     7175.67     7287.98    243.91 o
   2   0  30      628.50      570.92     28.83 o
   3   0  30      976.60     1073.79     39.84 o
   4   0  30      230.83      219.05     20.65 o
   5   0  30     2515.71     2655.30     73.88 o
  -6   1  30      446.38      463.98     22.65 o
  -5   1  30     1154.67     1188.73     32.70 o
  -4   1  30     1803.08     1806.09     42.19 o
  -3   1  30      632.94      619.43     20.49 o
  -2   1  30     1034.22     1014.68     26.47 o
  -1   1  30      215.20      223.45     13.90 o
   0   1  30     1801.57     1815.05     42.61 o
   1   1  30      102.45      126.85     10.90 o
   2   1  30     2034.89     2087.26     42.57 o
   3   1  30        0.06        7.61      6.83 o
   4   1  30     2493.60     2603.88     55.28 o
  -6   2  30        1.08        4.22      7.84 o
  -5   2  30      308.43      270.85     17.18 o
  -4   2  30        2.10        8.30      7.44 o
  -3   2  30       94.61       79.67     10.51 o
  -2   2  30       57.95       62.67      9.62 o
  -1   2  30      708.28      689.60     23.09 o
   0   2  30       18.98       34.92      7.70 o
   1   2  30       59.85       86.30      9.39 o
   2   2  30      100.98      113.33     13.26 o
   3   2  30      108.65      127.88     11.24 o
   4   2  30       18.26       25.66     10.61 o
  -5   3  30       46.45       56.36     10.16 o
  -4   3  30      510.19      527.18     21.75 o
  -3   3  30      163.78      198.99     14.46 o
  -2   3  30      322.49      351.20     18.23 o
  -1   3  30      297.14      302.33     25.28 o
   0   3  30      689.23      704.31     38.23 o
   1   3  30      226.66      256.26     21.93 o
   2   3  30      178.54      224.91     21.11 o
   3   3  30        2.98       -4.60     10.61 o
  -4   4  30      791.05      789.97     29.67 o
  -3   4  30     3702.13     3692.66     76.43 o
  -2   4  30     1493.07     1573.92     44.90 o
  -1   4  30      937.24      972.99     37.48 o
   0   4  30       41.82       26.05     11.61 o
   1   4  30     3334.45     3431.50     96.93 o
   2   4  30      412.46      463.42     39.10 o
  -1   5  30      443.75      416.33     63.77 o
   0   5  30     3038.75     3169.04    149.02 o
  -6   1  31     1333.21     1353.07     40.12 o
  -5   1  31       25.88       32.68     11.73 o
  -4   1  31      565.90      605.00     22.70 o
  -3   1  31        0.27       23.08      8.24 o
  -2   1  31     2112.24     2140.27     43.52 o
  -1   1  31        1.85       13.98      6.83 o
   0   1  31      607.23      670.03     21.22 o
   1   1  31      563.82      594.88     20.55 o
   2   1  31      639.51      676.52     27.26 o
   3   1  31      325.23      357.23     17.86 o
   4   1  31        3.56       10.53      8.14 o
  -5   2  31      649.84      633.84     23.51 o
  -4   2  31      392.12      387.27     20.38 o
  -3   2  31     1641.05     1708.23     40.73 o
  -2   2  31        1.45       12.74      8.36 o
  -1   2  31      431.38      404.69     19.56 o
   0   2  31     2660.29     2631.02     54.26 o
   1   2  31     1664.82     1725.62     37.16 o
   2   2  31      355.38      371.17     18.41 o
   3   2  31      178.31      180.77     13.15 o
  -5   3  31       67.62       63.48     10.74 o
  -4   3  31     1645.08     1738.88     41.32 o
  -3   3  31      323.99      300.44     18.17 o
  -2   3  31     1428.57     1467.69     36.35 o
  -1   3  31      592.90      555.17     26.86 o
   0   3  31     1209.83     1202.31     34.21 o
   1   3  31     1404.41     1361.13     47.17 o
   2   3  31      587.20      587.18     36.25 o
   3   3  31      933.65      999.74     40.86 o
  -3   4  31      738.07      732.86     40.39 o
  -2   4  31      260.85      306.21     16.27 o
  -1   4  31     1002.22     1006.80     38.99 o
   0   4  31        7.07       33.05     11.99 o
   1   4  31      188.38      189.11     19.97 o
  -5   0  32      466.70      449.10     39.04 o
  -4   0  32     3956.87     4280.81    104.79 o
  -3   0  32      227.01      229.11     25.45 o
  -2   0  32     3870.47     3878.06     96.44 o
  -1   0  32      278.40      291.42     28.96 o
   0   0  32     9738.67     9756.24    208.33 o
   1   0  32      257.14      301.83     23.70 o
   2   0  32     3487.75     3578.71     91.20 o
   3   0  32        0.23        2.27     10.44 o
  -5   1  32      919.99      979.72     32.12 o
  -4   1  32       30.22       15.39      8.62 o
  -3   1  32     2978.32     2945.26     60.49 o
  -2   1  32      585.82      633.54     21.26 o
  -1   1  32     1992.65     2022.00     42.23 o
   0   1  32      160.50      179.50     13.14 o
   1   1  32     2001.43     2031.42     42.43 o
   2   1  32       63.77       51.11      9.02 o
   3   1  32     1731.53     1902.51     41.18 o
  -5   2  32      470.11      520.47     22.91 o
  -4   2  32      283.72      302.46     18.41 o
  -3   2  32       38.94       43.45      9.45 o
  -2   2  32        4.82       10.66      7.80 o
  -1   2  32        2.81        1.71      7.64 o
   0   2  32      152.22      190.10     14.09 o
   1   2  32      190.80      246.40     14.63 o
   2   2  32      115.16      130.70     12.40 o
   3   2  32       16.30       12.08      7.14 o
  -4   3  32      114.11      116.88     12.70 o
  -3   3  32      578.82      625.64     23.82 o
  -2   3  32      279.35      293.07     17.47 o
  -1   3  32      202.67      259.81     19.68 o
   0   3  32      546.18      577.16     22.94 o
   1   3  32     1419.83     1411.52     66.74 o
   2   3  32      204.07      194.11     25.72 o
  -1   4  32       22.83       17.65     18.12 o
  -4   1  33       76.03       96.35     12.23 o
  -3   1  33     1537.30     1615.96     40.34 o
  -2   1  33      279.37      311.66     18.69 o
  -1   1  33      401.39      446.14     20.29 o
   0   1  33      552.58      582.40     21.40 o
   1   1  33      779.70      826.89     24.94 o
   2   1  33        0.59        9.68      7.68 o
  -4   2  33     1685.75     1678.81     41.55 o
  -3   2  33       58.60       36.42      9.74 o
  -2   2  33     2320.15     2310.34     50.91 o
  -1   2  33       17.07       14.71      8.39 o
   0   2  33      181.57      205.68     15.25 o
   1   2  33       92.03       93.28     23.01 o
   2   2  33      250.82      261.20     17.78 o
  -2   3  33       55.66       52.92     10.39 o
  -1   3  33     1036.18     1064.11     33.13 o
   0   3  33      873.54      904.48     28.95 o
  -4   0  34      560.79      565.17     40.03 o
  -3   0  34     3925.20     4016.45    101.24 o
  -2   0  34      287.00      281.12     23.62 o
  -1   0  34     2866.08     2837.44     77.54 o
   0   0  34     1263.78     1365.28     53.52 o
   1   0  34     5659.50     5882.38    136.94 o
  -3   1  34       54.23       71.05     11.13 o
  -2   1  34     1123.57     1129.11     32.72 o
  -1   1  34      203.95      219.95     15.08 o
   0   1  34     2333.01     2481.71     49.88 o
   1   1  34       84.02      118.60     11.75 o
  -3   2  34        1.18       -7.81     18.87 o
  -2   2  34        4.73       15.52      8.42 o
  -1   2  34      119.75      130.83     13.60 o
   0   2  34       11.45       13.96      8.25 o
  -1   1  35      111.09      122.56     13.51 o
 
